# Supplementary material for: Long Chain Fatty Acyl-CoA Synthetase 4 Is a Biomarker for and Mediator of Hormone Resistance in Human Breast Cancer
Source: PLoS One. 2013 Oct 14;8(10):e77060. doi: 10.1371/journal.pone.0077060 (PMC3796543; doi:10.1371/journal.pone.0077060)
Supplement: Table S1 — Common affected genes. Results from gene expression studies comparing control-transfected and ACSL4-transfected MCF-7 and SKBr3 cells. Methods were as described in the text. MCF-7 cells were transfected with either a doxycycline-inducible expression vector (MCF-7-1) or a lentiviral expression vector (MCF-7-2). SKBr3 cells were transfected with a lentiviral vector. (XLS) [file pone.0077060.s001.xls]

## Sheet: UP GENES
TABLE S1: COMMON AFFECTED GENES
UP GENES
FC=fold change
Values for negative FC are the negative of the ration: 1/FC
# Technology : Affymetrix.GeneChip.HG-U133_Plus_2
Probe Set ID	Gene Symbol	Gene Title	FC MCF-7-1	p value	FC MCF-7-2	p value	FC SKBr3	p value	Xinyu C1 030211.CEL(raw)	Xinyu C2 030211.CEL(raw)	Xinyu C3 030211.CEL(raw)	Xinyu S1 030211.CEL(raw)	Xinyu S2 030211.CEL(raw)	Xinyu S3 030211.CEL(raw)	Xinyu C1 102111.CEL(raw)	Xinyu C2 102111.CEL(raw)	Xinyu C3 102111.CEL(raw)	Xinyu A1 102111.CEL(raw)	Xinyu A2 102111.CEL(raw)	Xinyu A3 102111.CEL(raw)	Xinyu SKC1 111711.CEL(raw)	Xinyu SKC2 111711.CEL(raw)	Xinyu SKC3 111711.CEL(raw)	Xinyu SKA1 111711.CEL(raw)	Xinyu SKA2 111711.CEL(raw)	Xinyu SKA3 111711.CEL(raw)	Xinyu C1 030211.CEL(normalized)	Xinyu C2 030211.CEL(normalized)	Xinyu C3 030211.CEL(normalized)	Xinyu S1 030211.CEL(normalized)	Xinyu S2 030211.CEL(normalized)	Xinyu S3 030211.CEL(normalized)	Xinyu C1 102111.CEL(normalized)	Xinyu C2 102111.CEL(normalized)	Xinyu C3 102111.CEL(normalized)	Xinyu A1 102111.CEL(normalized)	Xinyu A2 102111.CEL(normalized)	Xinyu A3 102111.CEL(normalized)	Xinyu SKC1 111711.CEL(normalized)	Xinyu SKC2 111711.CEL(normalized)	Xinyu SKC3 111711.CEL(normalized)	Xinyu SKA1 111711.CEL(normalized)	Xinyu SKA2 111711.CEL(normalized)	Xinyu SKA3 111711.CEL(normalized)	Entrez Gene	Gene Ontology Biological Process	Gene Ontology Cellular Component	Gene Ontology Molecular Function	Alignments
200739_s_at	SUMO3	SMT3 suppressor of mif two 3 homolog 3 (S. cerevisiae)	1.32743	0.0196819	1.41116	0.00996517	1.2817	0.027862	1078.08	970.009	989.499	1201.89	1466.49	1313.49	768.613	756.278	882.226	1120.97	1084.63	986.392	380.224	387.666	417.504	552.725	452.198	496.873	0.12369	-0.0286999	0	0.280539	0.567596	0.408634	0	-0.0233402	0.19889	0.54442	0.496877	0.359903	-0.0279646	0	0.106975	0.511745	0.222137	0.358063	6612	0016925 // protein sumoylation // inferred from direct assay	0000776 // kinetochore // traceable author statement /// 0005737 // cytoplasm // inferred from electronic annotation	0005515 // protein binding // inferred from physical interaction	chr21:46225533-46238044 (-) // 94.64 // q22.3
200941_at	HSBP1	heat shock factor binding protein 1	1.2737	0.0686392	1.26881	0.0228656	1.2858	0.0022746	1706.32	1602.23	1678.19	2137.51	1852.11	2575.48	1249.16	1325.09	1201.04	1799.13	1584.95	1478.92	1610.59	1573.3	1671.95	2217.13	2004.45	2070.9	0.023983	-0.0668192	0	0.349029	0.142266	0.617938	0	0.085125	-0.0566769	0.526335	0.343475	0.243581	0	-0.0337925	0.0539436	0.461107	0.315619	0.36267	3281	0000122 // negative regulation of transcription from RNA polymerase II promoter // traceable author statement /// 0006936 // muscle contraction // inferred from electronic annotation	0005634 // nucleus // inferred from electronic annotation /// 0005634 // nucleus // traceable author statement /// 0005856 // cytoskeleton // inferred from electronic annotation	0003714 // transcription corepressor activity // traceable author statement	chr16:83841507-83846602 (+) // 97.83 // q23.3
201571_s_at	DCTD	dCMP deaminase	1.27546	0.0117699	1.3325	0.0832751	1.7077	0.00459937	268.236	273.885	273.231	348.497	315.852	374.023	72.6845	78.264	92.1969	104.287	115.483	89.2479	98.0959	98.4751	98.6309	197.895	153.512	168.166	-0.0266199	0.00344467	0	0.351021	0.209126	0.453002	-0.106701	0	0.23637	0.41414	0.561255	0.18947	-0.0055666	0	0.00228071	1.0069	0.640521	0.772056	1635	0006220 // pyrimidine nucleotide metabolic process // traceable author statement /// 0009165 // nucleotide biosynthetic process // inferred from electronic annotation		0003824 // catalytic activity // inferred from electronic annotation /// 0004132 // dCMP deaminase activity // inferred from electronic annotation /// 0004132 // dCMP deaminase activity // traceable author statement /// 0008270 // zinc ion binding // inferred from electronic annotation /// 0016787 // hydrolase activity // inferred from electronic annotation /// 0016810 // hydrolase activity, acti…	chr4:183811256-183838463 (-) // 86.79 // q35.1
201666_at	TIMP1	TIMP metallopeptidase inhibitor 1	1.28925	0.0619195	1.26499	0.0600516	3.2555	5.01937e-05	1420.28	1348.52	1335.47	1597.71	2209.79	1738.58	1492.3	1419.32	1442.82	1582.05	2079.18	1825.16	116.549	126.334	137.883	411.279	421.007	376.291	0.0748005	0	-0.0140295	0.244632	0.712534	0.366533	0.0486479	-0.0236902	0	0.132899	0.52712	0.339131	-0.116302	0	0.126204	1.70288	1.7366	1.57461	7076	0008284 // positive regulation of cell proliferation // traceable author statement /// 0043249 // erythrocyte maturation // inferred from electronic annotation /// 0051045 // negative regulation of membrane protein ectodomain proteolysis // inferred from direct assay	0005576 // extracellular region // non-traceable author statement /// 0005576 // extracellular region // inferred from electronic annotation /// 0005578 // proteinaceous extracellular matrix // inferred from electronic annotation	0004857 // enzyme inhibitor activity // inferred from electronic annotation /// 0005515 // protein binding // inferred from physical interaction /// 0005515 // protein binding // inferred from electronic annotation /// 0008191 // metalloendopeptidase inhibitor activity // inferred from direct assay /// 0008191 // metalloendopeptidase inhibitor activity // inferred from electronic annotation /// 0…	chrX:47441830-47446187 (+) // 98.21 // p11.23
202022_at	ALDOC	aldolase C, fructose-bisphosphate	1.49418	0.00782106	1.41778	0.128027	1.5346	7.65156e-05	142.081	140.621	142.03	212.217	234.99	186.255	161.118	135.952	98.6306	150.08	251.794	192.75	150.757	147.742	157.748	227.141	231.352	240.205	0.000519276	-0.0143747	0	0.579352	0.726407	0.391091	0.245023	0	-0.462986	0.142633	0.88915	0.503633	0	-0.0291438	0.065403	0.591366	0.617867	0.672045	230	0001666 // response to hypoxia // inferred from electronic annotation /// 0006000 // fructose metabolic process // traceable author statement /// 0006096 // glycolysis // inferred from electronic annotation /// 0006915 // apoptosis // inferred from electronic annotation /// 0007568 // aging // inferred from electronic annotation /// 0008152 // metabolic process // inferred from electronic annotat…	0005737 // cytoplasm // inferred from electronic annotation /// 0005739 // mitochondrion // inferred from electronic annotation /// 0005856 // cytoskeleton // inferred by curator /// 0030424 // axon // inferred from electronic annotation	0003824 // catalytic activity // inferred from electronic annotation /// 0004332 // fructose-bisphosphate aldolase activity // inferred from direct assay /// 0004332 // fructose-bisphosphate aldolase activity // inferred from electronic annotation /// 0005515 // protein binding // inferred from physical interaction /// 0005515 // protein binding // inferred from electronic annotation /// 0008092 …	chr17:26900138-26903862 (-) // 98.36 // q11.2
202558_s_at	HSPA13	heat shock protein 70kDa family, member 13	1.44533	0.144065	1.32329	0.00930437	1.17228	0.0302765	710.026	928.017	872.678	1325.86	834.438	1261.31	350.723	357.435	388.988	463.905	472.99	540.845	772.016	768.482	597.01	900.873	909.092	898.138	-0.297578	0.0887012	0	0.603408	-0.0646448	0.531401	-0.0273466	0	0.122045	0.376147	0.40413	0.597534	0.00661945	0	-0.364255	0.229313	0.242416	0.224926	6782		0005783 // endoplasmic reticulum // inferred from electronic annotation /// 0005792 // microsome // inferred from electronic annotation /// 0005792 // microsome // traceable author statement	0000166 // nucleotide binding // inferred from electronic annotation /// 0005524 // ATP binding // inferred from electronic annotation	chr21:15745161-15755476 (-) // 100.0 // q11.2
203199_s_at	MTRR	5-methyltetrahydrofolate-homocysteine methyltransferase reductase	1.67366	0.0209335	1.30299	0.055611	1.95079	0.000101385	172.593	252.462	183.32	324.312	283.721	306.814	215.404	174.025	159.119	226.752	225.184	232.991	183.149	174.738	165.479	336.235	340.877	368.311	-0.0869875	0.461703	0	0.823024	0.630115	0.743004	0.307755	0	-0.129183	0.381822	0.37181	0.420979	0.0678234	0	-0.0785465	0.944277	0.964061	1.07573	4552	0006555 // methionine metabolic process // traceable author statement /// 0008652 // cellular amino acid biosynthetic process // inferred from electronic annotation /// 0009086 // methionine biosynthetic process // inferred from electronic annotation /// 0055114 // oxidation reduction // traceable author statement /// 0055114 // oxidation reduction // inferred from electronic annotation	0005737 // cytoplasm // inferred from electronic annotation /// 0005829 // cytosol // traceable author statement	0005506 // iron ion binding // inferred from electronic annotation /// 0008168 // methyltransferase activity // inferred from electronic annotation /// 0010181 // FMN binding // traceable author statement /// 0010181 // FMN binding // inferred from electronic annotation /// 0016491 // oxidoreductase activity // inferred from electronic annotation /// 0016740 // transferase activity // inferred fr…	chr5:7869216-7901237 (+) // 97.77 // p15.31
203200_s_at	MTRR	5-methyltetrahydrofolate-homocysteine methyltransferase reductase	1.39243	0.00507687	1.25086	0.0457812	1.28749	0.00840674	377.804	379.883	354.443	553.898	469.449	526.064	417.568	399.904	318.686	500.222	443.487	520.725	1630.49	1772.41	1534.61	1982.53	2099.24	2193.4	0	0.0079174	-0.0920811	0.551983	0.313332	0.477603	0.0623589	0	-0.327518	0.322916	0.14924	0.380868	0	0.120406	-0.0874329	0.282037	0.364559	0.427863	4552	0006555 // methionine metabolic process // traceable author statement /// 0008652 // cellular amino acid biosynthetic process // inferred from electronic annotation /// 0009086 // methionine biosynthetic process // inferred from electronic annotation /// 0055114 // oxidation reduction // traceable author statement /// 0055114 // oxidation reduction // inferred from electronic annotation	0005737 // cytoplasm // inferred from electronic annotation /// 0005829 // cytosol // traceable author statement	0005506 // iron ion binding // inferred from electronic annotation /// 0008168 // methyltransferase activity // inferred from electronic annotation /// 0010181 // FMN binding // traceable author statement /// 0010181 // FMN binding // inferred from electronic annotation /// 0016491 // oxidoreductase activity // inferred from electronic annotation /// 0016740 // transferase activity // inferred fr…	chr5:7869216-7901233 (+) // 99.27 // p15.31
203502_at	BPGM	2,3-bisphosphoglycerate mutase	1.37346	0.0559402	1.58931	0.0044488	1.50076	0.0167679	34.2042	56.6073	53.2297	83.3937	62.037	73.109	75.7043	81.4586	75.2398	107.927	120.318	132.638	146.587	130.949	166.124	254.903	198.371	219.993	-0.638058	0.088757	0	0.647707	0.220898	0.457818	0	0.105691	-0.00888014	0.511602	0.668404	0.809051	0	-0.162754	0.180503	0.79819	0.436444	0.585694	669	0005975 // carbohydrate metabolic process // non-traceable author statement /// 0006096 // glycolysis // inferred from electronic annotation /// 0007585 // respiratory gaseous exchange // traceable author statement /// 0008152 // metabolic process // inferred from electronic annotation /// 0048821 // erythrocyte development // inferred from electronic annotation		0003824 // catalytic activity // inferred from electronic annotation /// 0004082 // bisphosphoglycerate mutase activity // inferred from electronic annotation /// 0004082 // bisphosphoglycerate mutase activity // traceable author statement /// 0004083 // 2,3-bisphospho-D-glycerate 2-phosphohydrolase activity // inferred from electronic annotation /// 0004619 // phosphoglycerate mutase activity //…	chr7:134346196-134364565 (+) // 94.02 // q33
203659_s_at	TRIM13	tripartite motif-containing 13	1.47258	0.00179403	1.41405	0.110088	1.26442	0.000230586	265.425	296.527	286.215	440.063	421.474	386.876	286.548	256.863	234.168	268.887	363.217	391.85	259.957	245.81	250.873	319.526	317.208	309.971	-0.108792	0.0510683	0	0.620613	0.558347	0.434773	0.157782	0	-0.133454	0.0660019	0.499835	0.609304	0.0513148	-0.0294118	0	0.348978	0.338472	0.305175	10206	0006813 // potassium ion transport // inferred from electronic annotation /// 0009653 // anatomical structure morphogenesis // traceable author statement /// 0030433 // ER-associated protein catabolic process // inferred from direct assay /// 0043123 // positive regulation of I-kappaB kinase/NF-kappaB cascade // inferred from mutant phenotype /// 0043161 // proteasomal ubiquitin-dependent protein…	0005622 // intracellular // inferred from electronic annotation /// 0005737 // cytoplasm // inferred from direct assay /// 0005737 // cytoplasm // inferred from electronic annotation /// 0005783 // endoplasmic reticulum // inferred from electronic annotation /// 0005789 // endoplasmic reticulum membrane // inferred from direct assay /// 0005789 // endoplasmic reticulum membrane // inferred from e…	0004842 // ubiquitin-protein ligase activity // inferred from direct assay /// 0004871 // signal transducer activity // inferred from mutant phenotype /// 0005249 // voltage-gated potassium channel activity // inferred from electronic annotation /// 0005515 // protein binding // inferred from physical interaction /// 0005515 // protein binding // inferred from electronic annotation /// 0008270 //…	chr13:50571803-50587305 (+) // 98.16 // q14.2
203830_at	C17orf75	chromosome 17 open reading frame 75	1.4272	0.0312703	1.30388	0.0768584	1.29692	0.0691565	172.464	216.398	212.686	337.918	248.632	303.545	227.727	222.121	210.484	289.618	232.238	313.279	195.228	145.681	178.624	264.369	199.34	231.662	-0.302426	0.0249662	0	0.667949	0.22529	0.513186	0.0359602	0	-0.0776305	0.382807	0.06426	0.496107	0.128232	-0.294117	0	0.565628	0.158304	0.375092	64149	0007283 // spermatogenesis // non-traceable author statement			chr17:30658615-30669184 (-) // 98.92 // q11.2
203970_s_at	PEX3	peroxisomal biogenesis factor 3	1.82971	0.0130511	1.61722	0.0371326	1.31261	0.0159502	118.384	153.309	136.142	291.366	206.378	249.1	175.492	156.446	150.782	253.008	194.724	282.391	361.49	289.615	320.315	435.286	420.449	398.118	-0.201635	0.171331	0	1.09772	0.60018	0.871614	0.165737	0	-0.053205	0.693518	0.315764	0.852029	0.174464	-0.145356	0	0.442472	0.39244	0.313706	8504	0007031 // peroxisome organization // inferred from mutant phenotype /// 0007031 // peroxisome organization // inferred from electronic annotation /// 0016557 // peroxisome membrane biogenesis // inferred from electronic annotation /// 0045046 // protein import into peroxisome membrane // inferred from mutant phenotype	0005777 // peroxisome // inferred from direct assay /// 0005777 // peroxisome // inferred from mutant phenotype /// 0005777 // peroxisome // inferred from electronic annotation /// 0005778 // peroxisomal membrane // inferred from electronic annotation /// 0005779 // integral to peroxisomal membrane // inferred from direct assay /// 0005779 // integral to peroxisomal membrane // inferred from elec…	0005515 // protein binding // inferred from physical interaction /// 0005515 // protein binding // inferred from electronic annotation	chr6:143772116-143811141 (+) // 96.77 // q24.2
204283_at	FARS2	phenylalanyl-tRNA synthetase 2, mitochondrial	1.2906	0.0120113	1.60184	0.00373477	1.57512	0.0155548	378.178	392.988	377.018	488.077	471.859	563.316	279.391	276.209	308.332	447.539	526.255	436.565	233.264	193.1	188.568	358.254	280.525	304.156	0	0.0554171	-0.00443268	0.368043	0.31929	0.574879	0	-0.0165205	0.142203	0.679728	0.913478	0.643912	0.272617	0	-0.0342641	0.891635	0.538782	0.65546	10667	0006412 // translation // inferred from electronic annotation /// 0006418 // tRNA aminoacylation for protein translation // inferred from electronic annotation /// 0006432 // phenylalanyl-tRNA aminoacylation // inferred from direct assay /// 0006432 // phenylalanyl-tRNA aminoacylation // inferred from electronic annotation /// 0008033 // tRNA processing // inferred from direct assay /// 0008033 /…	0005625 // soluble fraction // inferred from direct assay /// 0005737 // cytoplasm // inferred from electronic annotation /// 0005739 // mitochondrion // inferred from electronic annotation /// 0005759 // mitochondrial matrix // not recorded /// 0005759 // mitochondrial matrix // inferred from electronic annotation	0000049 // tRNA binding // inferred from direct assay /// 0000049 // tRNA binding // inferred from electronic annotation /// 0000166 // nucleotide binding // inferred from electronic annotation /// 0000287 // magnesium ion binding // inferred from electronic annotation /// 0004812 // aminoacyl-tRNA ligase activity // inferred from electronic annotation /// 0004826 // phenylalanine-tRNA ligase act…	chr6:5368795-5771809 (+) // 97.99 // p25.1
204724_s_at	COL9A3	collagen, type IX, alpha 3	1.63013	0.00145652	2.38845	0.00143209	1.54155	0.136585	114.364	132.613	112.513	180.306	186.429	201.115	28.8396	43.8918	37.9544	87.6623	106.969	90.6522	43.8391	27.8943	27.6952	43.0005	42.9056	43.3577	0	0.213586	-0.023541	0.656815	0.704991	0.814386	-0.396217	0.209684	0	1.20769	1.49486	1.25607	0.652244	0	-0.0103359	0.624381	0.621192	0.636316	1299		0005576 // extracellular region // inferred from electronic annotation /// 0005578 // proteinaceous extracellular matrix // inferred from electronic annotation /// 0005594 // collagen type IX // inferred from direct assay /// 0005594 // collagen type IX // traceable author statement	0030020 // extracellular matrix structural constituent conferring tensile strength // inferred by curator	chr20:61448416-61472509 (+) // 97.9 // q13.33
205260_s_at	ACYP1	acylphosphatase 1, erythrocyte (common) type	1.64539	0.000486736	1.2037	0.146505	1.62426	0.00131694	428.288	473.156	465.551	766.013	723.677	816.354	631.68	544.636	422.815	610.199	655.579	856.906	210.291	192.612	215.196	372.757	318.143	341.567	-0.120358	0.0233774	0	0.71843	0.636408	0.810257	0.213902	0	-0.365265	0.163988	0.267479	0.653845	0	-0.126692	0.0332637	0.825846	0.597288	0.69978	97	0006796 // phosphate metabolic process // traceable author statement		0003998 // acylphosphatase activity // inferred from electronic annotation /// 0003998 // acylphosphatase activity // traceable author statement /// 0016787 // hydrolase activity // inferred from electronic annotation	chr14:75519933-75530670 (-) // 91.07 // q24.3
205540_s_at	RRAGB	Ras-related GTP binding B	1.36902	0.0248265	1.78435	0.103937	1.47292	0.0181711	88.9963	117.511	115.716	158.418	161.92	134.501	91.1188	65.6333	64.6051	80.7639	124.154	117.113	49.6555	44.3087	40.6022	65.2633	56.7364	71.9705	-0.378774	0.0222006	0	0.453139	0.484684	0.217029	0.473322	0	-0.0227785	0.299284	0.919637	0.835399	0.164363	0	-0.126032	0.558683	0.356686	0.699817	10325	0007165 // signal transduction // traceable author statement /// 0032008 // positive regulation of TOR signaling cascade // non-traceable author statement /// 0034613 // cellular protein localization // inferred from mutant phenotype /// 0071230 // cellular response to amino acid stimulus // inferred from mutant phenotype	0005634 // nucleus // inferred from electronic annotation /// 0005737 // cytoplasm // inferred from direct assay /// 0005737 // cytoplasm // inferred from electronic annotation /// 0005764 // lysosome // inferred from direct assay /// 0005794 // Golgi apparatus // inferred from direct assay /// 0043231 // intracellular membrane-bounded organelle // inferred from direct assay	0000166 // nucleotide binding // inferred from electronic annotation /// 0005515 // protein binding // inferred from physical interaction /// 0005525 // GTP binding // inferred from direct assay /// 0005525 // GTP binding // inferred from electronic annotation	chrX:55744317-55784781 (+) // 96.39 // p11.21
205628_at	PRIM2	primase, DNA, polypeptide 2 (58kDa)	1.24035	0.276174	1.53359	0.0142946	1.24455	0.0214456	95.8427	162.363	157.432	195.271	134.324	199.54	109.463	110.196	144.113	176.561	168.996	165.827	75.5623	61.1038	72.0235	94.2621	83.5599	89.637	-0.71599	0.0444903	0	0.310749	-0.22901	0.341945	-0.00962639	0	0.387125	0.68009	0.616915	0.589608	0.0691977	-0.237207	0	0.38821	0.214343	0.315626	5558	0006260 // DNA replication // inferred from electronic annotation /// 0006269 // DNA replication, synthesis of RNA primer // inferred from electronic annotation /// 0006269 // DNA replication, synthesis of RNA primer // traceable author statement /// 0006350 // transcription // inferred from electronic annotation	0005654 // nucleoplasm // not recorded /// 0005658 // alpha DNA polymerase:primase complex // inferred from electronic annotation	0003677 // DNA binding // inferred from electronic annotation /// 0003896 // DNA primase activity // inferred from electronic annotation /// 0003896 // DNA primase activity // traceable author statement /// 0003899 // DNA-directed RNA polymerase activity // inferred from electronic annotation /// 0016740 // transferase activity // inferred from electronic annotation /// 0016779 // nucleotidyltran…	chr6:57182421-57513375 (+) // 85.6 // p11.2
205700_at	HSD17B6	hydroxysteroid (17-beta) dehydrogenase 6 homolog (mouse)	1.34352	0.017314	1.50963	0.066515	1.5435	0.00208661	90.1546	90.3464	92.7725	151.058	121.382	120.077	23.8455	30.8723	42.1457	46.6058	43.7593	47.3723	92.9136	85.6406	85.3752	146.919	126.159	132.186	-0.00306511	0	0.0382304	0.741566	0.426013	0.410427	-0.372598	0	0.449073	0.594196	0.503277	0.617732	0.117595	0	-0.00447845	0.778659	0.55888	0.626205	8630	0006629 // lipid metabolic process // inferred from electronic annotation /// 0006702 // androgen biosynthetic process // non-traceable author statement /// 0006710 // androgen catabolic process // traceable author statement /// 0008152 // metabolic process // inferred from electronic annotation /// 0008202 // steroid metabolic process // inferred from electronic annotation /// 0055114 // oxidati…	0005622 // intracellular // non-traceable author statement /// 0005768 // endosome // inferred from electronic annotation /// 0005783 // endoplasmic reticulum // inferred from electronic annotation /// 0005792 // microsome // inferred from electronic annotation /// 0016020 // membrane // inferred from electronic annotation /// 0031901 // early endosome membrane // inferred from electronic annotat…	0003824 // catalytic activity // traceable author statement /// 0003824 // catalytic activity // inferred from electronic annotation /// 0004303 // estradiol 17-beta-dehydrogenase activity // inferred from electronic annotation /// 0004745 // retinol dehydrogenase activity // inferred from electronic annotation /// 0005488 // binding // inferred from electronic annotation /// 0009055 // electron …	chr12:57157117-57181568 (+) // 77.36 // q13.3
206110_at	HIST1H3H	histone cluster 1, H3h	3.76673	0.00629027	1.50674	0.173932	1.79852	0.00628976	384.398	427.765	408.687	1540.87	1539.41	997.446	807.075	682.651	557.401	673.221	1042.64	1028.58	115.29	90.4223	107.045	231.779	175.426	192.523	-0.0883942	0.0658245	0	1.91468	1.91331	1.28724	0.241555	0	-0.292432	-0.0200672	0.611022	0.59143	0.107046	-0.243471	0	1.11453	0.712644	0.846808	8357	0006334 // nucleosome assembly // inferred from electronic annotation	0000786 // nucleosome // inferred from electronic annotation /// 0005634 // nucleus // inferred from electronic annotation	0003677 // DNA binding // inferred from electronic annotation /// 0005515 // protein binding // inferred from physical interaction	chr6:27777841-27779078 (+) // 94.5 // p22.1
206348_s_at	PDK3	pyruvate dehydrogenase kinase, isozyme 3	1.4665	0.028202	1.40446	0.0587277	1.28762	0.0298776	224.537	307.198	295.155	435.83	348.07	432.844	226.613	225.642	279.51	320.029	318.269	275.038	177.673	167.668	197.558	267.373	218.291	228.776	-0.394515	0.0576973	0	0.562296	0.237905	0.552375	0	-0.0061965	0.302672	0.497975	0.490019	0.279404	0	-0.0836244	0.153049	0.589628	0.297024	0.364707	5165	0005975 // carbohydrate metabolic process // inferred from electronic annotation /// 0006006 // glucose metabolic process // inferred from electronic annotation /// 0006006 // glucose metabolic process // traceable author statement /// 0007165 // signal transduction // inferred from electronic annotation /// 0010510 // regulation of acetyl-CoA biosynthetic process from pyruvate // not recorded //…	0005739 // mitochondrion // inferred from electronic annotation /// 0005739 // mitochondrion // traceable author statement /// 0005759 // mitochondrial matrix // inferred from electronic annotation	0000155 // two-component sensor activity // inferred from electronic annotation /// 0000166 // nucleotide binding // inferred from electronic annotation /// 0004672 // protein kinase activity // inferred from direct assay /// 0004672 // protein kinase activity // traceable author statement /// 0004673 // protein histidine kinase activity // inferred from electronic annotation /// 0004740 // pyruv…	chrX:24483553-24552542 (+) // 90.99 // p22.11
206686_at	PDK1	pyruvate dehydrogenase kinase, isozyme 1	1.7016	0.0454433	1.36024	0.143583	1.38627	0.0841255	36.4436	48.3006	39.7016	101.909	63.7816	67.5562	24.243	24.065	26.109	32.9763	49.08	27.6417	50.3625	32.2903	42.8752	68.833	49.6221	59.4365	-0.123535	0.282844	0	1.36001	0.683941	0.76689	0	-0.0106277	0.106983	0.443861	1.01757	0.189279	0.232204	-0.409044	0	0.682956	0.210837	0.471205	5163	0005975 // carbohydrate metabolic process // inferred from electronic annotation /// 0006006 // glucose metabolic process // inferred from electronic annotation /// 0006006 // glucose metabolic process // traceable author statement /// 0006468 // protein phosphorylation // inferred from electronic annotation /// 0007165 // signal transduction // inferred from electronic annotation /// 0007166 // …	0005739 // mitochondrion // inferred from electronic annotation /// 0005739 // mitochondrion // traceable author statement /// 0005759 // mitochondrial matrix // inferred from electronic annotation /// 0045254 // pyruvate dehydrogenase complex // inferred from electronic annotation	0000155 // two-component sensor activity // inferred from electronic annotation /// 0000166 // nucleotide binding // inferred from electronic annotation /// 0004672 // protein kinase activity // inferred from direct assay /// 0004672 // protein kinase activity // traceable author statement /// 0004673 // protein histidine kinase activity // inferred from electronic annotation /// 0004740 // pyruv…	chr2:173420827-173460830 (+) // 94.01 // q31.1
207078_at	MED6	mediator complex subunit 6	1.43968	0.0222971	1.21919	0.210424	1.39563	0.0316744	74.4026	86.353	103.337	126.111	124.321	113.88	130.292	108.84	68.9551	115.036	132.696	158.623	62.3825	40.9868	64.6073	87.063	77.7641	100.528	-0.214892	0	0.259046	0.546381	0.525753	0.399196	0.259545	0	-0.658475	0.079884	0.285921	0.543398	0	-0.605983	0.0505543	0.480917	0.317961	0.688385	10001	0006350 // transcription // inferred from electronic annotation /// 0006357 // regulation of transcription from RNA polymerase II promoter // traceable author statement /// 0006357 // regulation of transcription from RNA polymerase II promoter // inferred from electronic annotation /// 0045449 // regulation of transcription // inferred from electronic annotation /// 0045944 // positive regulation…	0005634 // nucleus // inferred from electronic annotation /// 0005634 // nucleus // traceable author statement /// 0016592 // mediator complex // inferred from direct assay /// 0016592 // mediator complex // inferred from electronic annotation /// 0016592 // mediator complex // traceable author statement	0003677 // DNA binding // inferred from electronic annotation /// 0003702 // RNA polymerase II transcription factor activity // traceable author statement /// 0003713 // transcription coactivator activity // inferred from direct assay /// 0005515 // protein binding // inferred from electronic annotation /// 0016455 // RNA polymerase II transcription mediator activity // inferred from electronic a…	chr14:71059225-71067378 (-) // 83.62 // q24.2
207350_s_at	VAMP4	vesicle-associated membrane protein 4	1.22749	0.0931452	1.21489	0.0344553	1.55909	0.0196361	119.453	165.092	170.283	206.267	202.65	172.954	159.597	157.811	143.972	191.723	185.738	233.529	96.5427	67.6598	81.0724	143.832	126.399	113.053	-0.466829	0	0.0446625	0.321237	0.295713	0.0671172	0.0162368	0	-0.132409	0.280824	0.235065	0.565403	0.251957	-0.260911	0	0.827104	0.640707	0.479717	8674	0016192 // vesicle-mediated transport // inferred from electronic annotation	0000139 // Golgi membrane // traceable author statement /// 0005764 // lysosome // traceable author statement /// 0005768 // endosome // traceable author statement /// 0005794 // Golgi apparatus // inferred from electronic annotation /// 0016020 // membrane // inferred from electronic annotation /// 0016021 // integral to membrane // inferred from electronic annotation		chr1:171673559-171711158 (-) // 94.79 // q24.3
208076_at	HIST1H4D	histone cluster 1, H4d	2.25188	0.000266111	1.49892	0.0657811	1.24118	0.0978119	36.2963	47.1183	41.8448	89.905	94.2296	100.5	51.9847	55.9372	78.2882	78.8232	83.8456	89.6662	23.4304	21.1815	24.8217	29.0814	36.5567	25.6606	-0.205226	0.171237	0	1.10335	1.17113	1.26408	-0.10572	0	0.484987	0.494813	0.583927	0.680757	0	-0.145577	0.08322	0.311714	0.641752	0.13117	8360	0006325 // chromatin organization // non-traceable author statement /// 0006334 // nucleosome assembly // inferred from electronic annotation /// 0045653 // negative regulation of megakaryocyte differentiation // inferred from direct assay /// 0048015 // phosphoinositide-mediated signaling // non-traceable author statement	0000786 // nucleosome // inferred from electronic annotation /// 0000786 // nucleosome // traceable author statement /// 0005634 // nucleus // inferred from electronic annotation /// 0005634 // nucleus // inferred from direct assay	0003677 // DNA binding // inferred from electronic annotation /// 0003677 // DNA binding // traceable author statement /// 0005515 // protein binding // inferred from physical interaction	chr6:26188748-26189751 (-) // 85.14 // p22.2
208523_x_at	HIST1H2BI	histone cluster 1, H2bi	3.24814	0.0289621	1.43083	0.0429318	1.20085	0.0543107	324.154	311.469	281.462	1011.69	1267.07	596.766	452.07	376.855	382.061	458.445	546.665	565.53	229.205	172.97	218.881	304.386	262.843	248.519	0.0575886	0	-0.146152	1.69961	2.02434	0.938075	0.242742	-0.0197935	0	0.262945	0.516851	0.5658	0.0664926	-0.339624	0	0.475757	0.264056	0.183209	8346	0006334 // nucleosome assembly // inferred from electronic annotation /// 0006334 // nucleosome assembly // non-traceable author statement /// 0042742 // defense response to bacterium // inferred from electronic annotation	0000786 // nucleosome // inferred from electronic annotation /// 0000786 // nucleosome // non-traceable author statement /// 0005634 // nucleus // inferred from electronic annotation	0003677 // DNA binding // inferred from electronic annotation /// 0003677 // DNA binding // non-traceable author statement /// 0005515 // protein binding // inferred from physical interaction	chr6:26273203-26273584 (+) // 100.0 // p22.2 /// chr6:26158397-26158778 (+) // 92.39 // p22.2 /// chr6:26199786-26200636 (+) // 91.86 // p22.2 /// chr6:26251878-26252259 (+) // 90.81 // p22.2 /// chr6:27775303-27775669 (-) // 90.55 // p22.1 /// chr6:26123751-26124132 (-) // 91.34 // p22.2
208527_x_at	HIST1H2BE	histone cluster 1, H2be	2.91785	0.0210995	1.27063	0.0199483	1.18775	0.0724175	1073.4	947.039	838.44	2763.31	3051.99	1689.14	1095.49	953.406	960.65	1208.55	1374.29	1220.63	772.978	520.448	712.041	968.817	845.724	829.853	0.18069	0	-0.175717	1.5449	1.68825	0.834795	0.189496	-0.0109196	0	0.331195	0.516602	0.345548	0.118466	-0.452206	0	0.444263	0.248227	0.220896	8344	0006334 // nucleosome assembly // inferred from electronic annotation /// 0006334 // nucleosome assembly // non-traceable author statement /// 0042742 // defense response to bacterium // inferred from electronic annotation	0000786 // nucleosome // inferred from electronic annotation /// 0000786 // nucleosome // non-traceable author statement /// 0005634 // nucleus // inferred from electronic annotation	0003677 // DNA binding // inferred from electronic annotation /// 0003677 // DNA binding // non-traceable author statement /// 0005515 // protein binding // inferred from physical interaction	chr21:44985119-44985500 (+) // 93.44 // q22.3 /// chr6:26184023-26184404 (+) // 99.74 // p22.2 /// chr6:26251878-26252259 (+) // 93.7 // p22.2 /// chr6:26199786-26200636 (+) // 91.6 // p22.2 /// chr1:149857809-149858190 (-) // 90.55 // q21.2 /// chr6:27114196-27114568 (-) // 91.86 // p22.1 /// chr6:26123751-26124132 (-) // 92.91 // p22.2 /// chr6:27100148-27100529 (-) // 90.81 // p22.1
208546_x_at	HIST1H2BH	histone cluster 1, H2bh	3.33004	0.0188082	1.30554	0.00233462	1.52953	0.00605281	742.818	701.644	682.666	2336.5	2604.55	1394.38	777.977	778.607	746.674	934.132	1037.2	1015.68	506.99	370.575	449.92	774.077	688.165	672.082	0.0822697	0	-0.0395584	1.73554	1.89222	0.990813	0	0.0011673	-0.0592499	0.263899	0.414889	0.384644	0.172288	-0.279902	0	0.782807	0.613085	0.578968	8345	0006334 // nucleosome assembly // non-traceable author statement /// 0006334 // nucleosome assembly // inferred from electronic annotation	0000786 // nucleosome // non-traceable author statement /// 0000786 // nucleosome // inferred from electronic annotation /// 0005634 // nucleus // inferred from electronic annotation	0003677 // DNA binding // non-traceable author statement /// 0003677 // DNA binding // inferred from electronic annotation	chr6:26251878-26252259 (+) // 99.74 // p22.2 /// chr6:26184023-26184404 (+) // 93.7 // p22.2 /// chr6:26273203-26273584 (+) // 90.55 // p22.2 /// chr6:26158397-26158778 (+) // 90.29 // p22.2 /// chr6:26123751-26124132 (-) // 90.29 // p22.2 /// chr6:26043504-26216871 (-) // 90.81 // p22.2
208576_s_at	HIST1H3B	histone cluster 1, H3b	7.36169	0.0227766	1.35618	0.0467514	1.20401	0.266171	19.4078	32.0139	27.8411	204.958	205.218	88.959	43.863	41.2355	35.7859	61.9023	55.9226	46.4507	17.7775	10.7828	17.1168	26.4145	14.5172	20.6087	-0.520577	0.201481	0	2.88004	2.88187	1.67592	0.0891161	0	-0.204497	0.586107	0.439544	0.171814	0.0546408	-0.66668	0	0.62592	-0.237641	0.267843	8358	0006334 // nucleosome assembly // inferred from electronic annotation	0000786 // nucleosome // inferred from electronic annotation /// 0005634 // nucleus // inferred from electronic annotation	0003677 // DNA binding // inferred from electronic annotation /// 0005515 // protein binding // inferred from physical interaction	chr6:26031877-26032288 (-) // 98.78 // p22.2
209449_at	LSM2	LSM2 homolog, U6 small nuclear RNA associated (S. cerevisiae)	1.36887	0.0230499	1.32148	0.0141027	1.2242	0.0243329	1217.14	1134.65	1077.45	1434.92	1854.82	1553.2	775.892	857.845	933.5	1206.57	1133.63	1044.1	639.041	582.155	659.954	927.044	782.313	766.098	0.101245	0	-0.0746374	0.338713	0.709024	0.452987	-0.14486	0	0.121934	0.492123	0.402157	0.283466	0	-0.134506	0.0464573	0.536729	0.291838	0.261621	57819	0000398 // nuclear mRNA splicing, via spliceosome // non-traceable author statement /// 0006397 // mRNA processing // inferred from electronic annotation /// 0008380 // RNA splicing // not recorded /// 0008380 // RNA splicing // inferred from electronic annotation	0005634 // nucleus // non-traceable author statement /// 0005634 // nucleus // inferred from electronic annotation /// 0005681 // spliceosomal complex // inferred from electronic annotation /// 0030529 // ribonucleoprotein complex // inferred from electronic annotation	0003723 // RNA binding // inferred from electronic annotation /// 0005515 // protein binding // inferred from physical interaction /// 0005515 // protein binding // inferred from electronic annotation /// 0017070 // U6 snRNA binding // non-traceable author statement /// 0019901 // protein kinase binding // inferred from electronic annotation	chr6:31765325-31774726 (-) // 100.0 // p21.33
209958_s_at	BBS9	Bardet-Biedl syndrome 9	1.38249	0.0673857	1.2298	0.101786	1.30029	0.0310703	69.3684	77.1155	67.2639	95.9012	78.7966	109.9	169.012	152.466	102.738	171.972	220.972	187.502	54.6638	61.6711	45.1923	71.079	68.172	79.3903	0	0.152742	-0.0444474	0.46727	0.183856	0.663843	0.148638	0	-0.569519	0.173685	0.535379	0.29842	0	0.174008	-0.274509	0.378837	0.318593	0.538376	27241	0007601 // visual perception // inferred from electronic annotation /// 0045444 // fat cell differentiation // inferred from sequence or structural similarity /// 0045444 // fat cell differentiation // inferred from electronic annotation /// 0050896 // response to stimulus // inferred from electronic annotation	0005737 // cytoplasm // inferred from electronic annotation /// 0005815 // microtubule organizing center // inferred from electronic annotation /// 0005856 // cytoskeleton // inferred from electronic annotation /// 0005886 // plasma membrane // inferred from electronic annotation /// 0005929 // cilium // inferred from electronic annotation /// 0016020 // membrane // inferred from electronic annot…	0005515 // protein binding // inferred from physical interaction	chr7:33185919-33645089 (+) // 98.14 // p14.3
210241_s_at	TP53TG1	TP53 target 1 (non-protein coding)	1.3692	0.0138786	1.27535	0.0269052	1.2773	0.00713764	250.4	222.532	233.468	319.665	291.21	357.663	281.777	253.356	285.106	310.338	374.818	359.366	94.8083	80.9461	88.7954	125.604	113.419	113.045	0.101014	-0.0692086	0	0.453338	0.318838	0.615376	0	-0.153386	0.0169458	0.139289	0.411638	0.350899	0.0945277	-0.133524	0	0.500324	0.3531	0.348337	11257	0006950 // response to stress // traceable author statement /// 0006974 // response to DNA damage stimulus // non-traceable author statement	0005634 // nucleus // non-traceable author statement		chr7:86970838-86974802 (-) // 78.36 // q21.12
210567_s_at	SKP2	S-phase kinase-associated protein 2 (p45)	1.59968	0.0113654	1.61972	0.00188967	1.89865	0.00324797	88.4048	132.285	145.821	211.613	198.379	240.568	33.2886	43.8056	45.1002	76.6088	70.9528	69.3782	134.027	75.3936	144.193	250.072	254.47	255.357	-0.58145	0	0.140553	0.67778	0.58461	0.862799	-0.396089	0	0.042016	0.806395	0.695744	0.663365	0	-0.830011	0.105475	0.899815	0.924971	0.929988	6502	0000082 // G1/S transition of mitotic cell cycle // traceable author statement /// 0000082 // G1/S transition of mitotic cell cycle // inferred from electronic annotation /// 0000209 // protein polyubiquitination // inferred from electronic annotation /// 0006511 // ubiquitin-dependent protein catabolic process // inferred from electronic annotation /// 0008283 // cell proliferation // traceable …	0019005 // SCF ubiquitin ligase complex // inferred from direct assay /// 0019005 // SCF ubiquitin ligase complex // inferred from electronic annotation	0004842 // ubiquitin-protein ligase activity // inferred from electronic annotation /// 0005515 // protein binding // inferred from physical interaction /// 0005515 // protein binding // inferred from electronic annotation /// 0016301 // kinase activity // inferred from electronic annotation	chr5:36152225-36184143 (+) // 97.77 // p13.2
210664_s_at	TFPI	tissue factor pathway inhibitor (lipoprotein-associated coagulation inhibitor)	2.19805	0.00232364	2.79941	0.0305134	1.60248	0.177417	139.418	174.789	174.822	384.196	334.618	438.891	67.1735	76.0533	142.98	212.905	164.108	251.306	29.4778	33.7577	43.3453	68.3651	35.2593	54.0961	-0.326198	0	0.000267982	1.13623	0.936898	1.32825	-0.179117	0	0.91073	1.48512	1.10957	1.72437	-0.195591	0	0.360657	1.01804	0.0627861	0.680306	7035	0007596 // blood coagulation // traceable author statement /// 0007596 // blood coagulation // inferred from electronic annotation /// 0007598 // blood coagulation, extrinsic pathway // not recorded	0005576 // extracellular region // not recorded /// 0005576 // extracellular region // inferred from electronic annotation /// 0005615 // extracellular space // inferred from direct assay /// 0005886 // plasma membrane // not recorded	0004866 // endopeptidase inhibitor activity // traceable author statement /// 0004867 // serine-type endopeptidase inhibitor activity // inferred from electronic annotation /// 0030414 // peptidase inhibitor activity // inferred from electronic annotation	chr2:188343307-188419158 (-) // 94.74 // q32.1
211760_s_at	VAMP4	vesicle-associated membrane protein 4	1.15636	0.118305	1.31519	0.0738763	1.55951	0.0284451	103.306	169.114	169.873	246.639	178.867	195.556	174.268	182.147	153.705	211.613	229.196	320.517	88.2125	42.3246	78.4626	130.321	109.49	122.363	-0.711075	0	0.00646162	0.544405	0.0808911	0.209586	0	0.0637946	-0.181144	0.28012	0.395276	0.879094	0.168978	-0.890508	0	0.731995	0.480726	0.641088	8674	0016192 // vesicle-mediated transport // inferred from electronic annotation	0000139 // Golgi membrane // traceable author statement /// 0005764 // lysosome // traceable author statement /// 0005768 // endosome // traceable author statement /// 0005794 // Golgi apparatus // inferred from electronic annotation /// 0016020 // membrane // inferred from electronic annotation /// 0016021 // integral to membrane // inferred from electronic annotation		chr1:171673060-171711094 (-) // 92.57 // q24.3
212164_at	TMEM183A	transmembrane protein 183A	1.30929	0.3554	1.76154	0.011195	1.72388	0.00256895	72.9935	119.236	107.619	140.905	83.3547	159.58	164.726	161.166	178.719	230.782	310.113	290.171	244.996	205.91	208.886	376.321	324.06	360.094	-0.560098	0.14788	0	0.388784	-0.368601	0.56834	0	-0.0315208	0.117628	0.486462	0.912725	0.816835	0.230042	-0.0207024	0	0.849248	0.633545	0.785656	92703		0016020 // membrane // inferred from electronic annotation /// 0016021 // integral to membrane // inferred from electronic annotation		chr1:202976513-202993976 (+) // 92.34 // q32.1 /// chr3:149699452-149701165 (-) // 55.01 // q25.1
212803_at	NAB2	NGFI-A binding protein 2 (EGR1 binding protein 2)	1.27241	0.0209603	1.34464	0.0534252	1.30728	0.063479	226.715	213.856	208.415	272.114	318.333	261.338	244.121	229.172	174.011	263.111	357.402	308.154	92.1838	65.7699	110.999	120.51	135.491	120.31	0.0842395	0	-0.0371823	0.347568	0.573894	0.289276	0.0911627	0	-0.397253	0.199239	0.641116	0.42722	0	-0.487086	0.267954	0.386571	0.555611	0.384167	4665	0001958 // endochondral ossification // inferred from electronic annotation /// 0006350 // transcription // inferred from electronic annotation /// 0007399 // nervous system development // traceable author statement /// 0008283 // cell proliferation // traceable author statement /// 0014037 // Schwann cell differentiation // inferred from electronic annotation /// 0016481 // negative regulation o…	0005634 // nucleus // inferred from electronic annotation	0003714 // transcription corepressor activity // traceable author statement /// 0016564 // transcription repressor activity // inferred from electronic annotation /// 0030528 // transcription regulator activity // inferred from electronic annotation	chr12:57482791-57489258 (+) // 98.86 // q13.3
213035_at	ANKRD28	ankyrin repeat domain 28	1.23154	0.0286141	1.34833	0.0191432	1.32259	0.019742	88.1548	99.9043	104.113	140.411	123.036	115.988	224.113	199.857	188.296	269.473	249.588	300.541	343.076	311.847	292.772	381.075	459.235	412.446	-0.180508	0	0.0595284	0.491032	0.300465	0.215353	0.165254	0	-0.0859647	0.431169	0.32058	0.58859	0.137692	0	-0.0910568	0.28924	0.558395	0.403369	23243		0005634 // nucleus // inferred from electronic annotation /// 0005654 // nucleoplasm // inferred from electronic annotation	0005515 // protein binding // inferred from physical interaction	chr3:15708742-15901274 (-) // 89.05 // p25.1
213424_at	KIAA0895	KIAA0895	1.82657	0.0590852	1.44565	0.0608556	1.68699	0.177432	30.4823	68.3926	54.9877	100.439	70.732	110.236	77.2405	82.9423	58.7968	96.6473	111.663	152.881	196.291	101.488	126.071	239.426	156.007	212.681	-0.85114	0.31473	0	0.869135	0.363252	1.00341	0	0.10275	-0.39362	0.323371	0.531719	0.984975	0.638755	-0.312932	0	0.925342	0.30737	0.754453	23366				chr7:36363758-36406764 (-) // 99.69 // p14.2
213581_at	PDCD2	programmed cell death 2	1.44492	0.000301482	1.46727	0.000135339	1.34986	0.00603794	595.907	657.495	612.157	857.11	884.519	897.793	374.464	364.062	391.628	559.151	549.439	529.904	605.655	520.363	567.085	765.484	733.792	842.947	-0.0388145	0.103078	0	0.485579	0.530992	0.552483	0	-0.0406389	0.0646572	0.578414	0.553135	0.500905	0.0949307	-0.124046	0	0.432808	0.371806	0.571877	5134	0006915 // apoptosis // inferred from electronic annotation /// 0006915 // apoptosis // traceable author statement /// 0012501 // programmed cell death // inferred from electronic annotation	0005634 // nucleus // inferred from electronic annotation /// 0005737 // cytoplasm // inferred from electronic annotation	0003677 // DNA binding // inferred from electronic annotation /// 0005515 // protein binding // inferred from physical interaction /// 0008270 // zinc ion binding // inferred from electronic annotation /// 0046872 // metal ion binding // inferred from electronic annotation	chr6:170890832-170893709 (-) // 79.41 // q27
213931_at	ID2 /// ID2B	inhibitor of DNA binding 2, dominant negative helix-loop-helix protein /// inhibitor of DNA binding 2B, dominant negative helix-loop-helix protein (pseudogene)	1.71764	0.000383445	1.04519	0.470331	1.36759	0.084679	481.544	537.462	558.78	942.832	923.165	857.401	1113.7	1061.05	513.962	837.587	1109	1302.11	178	139.19	202.119	243.431	198.448	276.119	-0.158495	0	0.056119	0.810839	0.780427	0.673808	0.0698729	0	-1.04576	-0.341181	0.0637627	0.295358	0	-0.354823	0.183331	0.451639	0.156883	0.633416	3398 /// 84099	0000122 // negative regulation of transcription from RNA polymerase II promoter // inferred from electronic annotation /// 0003166 // bundle of His development // inferred from electronic annotation /// 0006941 // striated muscle contraction // non-traceable author statement /// 0007275 // multicellular organismal development // inferred from electronic annotation /// 0007275 // multicellular org…	0000785 // chromatin // inferred from electronic annotation /// 0005634 // nucleus // inferred from electronic annotation /// 0005634 // nucleus // inferred by curator /// 0005737 // cytoplasm // inferred from electronic annotation /// 0005829 // cytosol // inferred from electronic annotation	0005515 // protein binding // inferred from physical interaction /// 0005515 // protein binding // inferred from electronic annotation /// 0016564 // transcription repressor activity // inferred from direct assay /// 0030528 // transcription regulator activity // inferred from electronic annotation	chr2:8822206-8824263 (+) // 95.65 // p25.1
214033_at	ABCC6	ATP-binding cassette, sub-family C (CFTR/MRP), member 6	1.60911	0.00699815	1.49429	0.159855	1.24864	0.0449443	96.3844	110.789	131.183	201.498	178.271	169.94	86.1549	81.488	36.5558	74.0388	130.688	121.767	78.6141	89.4782	67.4818	102.522	98.1603	93.8742	-0.200942	0	0.243762	0.862954	0.686261	0.617209	0.0803461	0	-1.15649	-0.138305	0.681468	0.579459	0	0.186749	-0.22029	0.383077	0.320353	0.255942	368	0006200 // ATP catabolic process // inferred from electronic annotation /// 0006810 // transport // traceable author statement /// 0006810 // transport // inferred from electronic annotation /// 0006810 // transport // non-traceable author statement /// 0007601 // visual perception // inferred from electronic annotation /// 0042493 // response to drug // traceable author statement /// 0050896 // …	0005624 // membrane fraction // inferred from electronic annotation /// 0005886 // plasma membrane // traceable author statement /// 0016020 // membrane // inferred from electronic annotation /// 0016021 // integral to membrane // inferred from electronic annotation /// 0016021 // integral to membrane // non-traceable author statement /// 0016324 // apical plasma membrane // inferred from electro…	0000166 // nucleotide binding // inferred from electronic annotation /// 0005215 // transporter activity // inferred from electronic annotation /// 0005215 // transporter activity // traceable author statement /// 0005524 // ATP binding // inferred from electronic annotation /// 0005524 // ATP binding // traceable author statement /// 0016887 // ATPase activity // inferred from electronic annotat…	chr16:18582562-18584841 (+) // 84.32 // p12.3 /// chr16:16315046-16317326 (-) // 84.46 // p13.11 /// chr16:14916283-14918561 (-) // 84.18 // p13.11
214169_at			1.3629	0.0758435	1.55	0.0441535	1.75412	0.00895187	50.9209	108.191	98.4623	117.137	134.194	155.697	152.61	123.853	125.665	162.992	194.78	229.154	72.9935	41.2765	66.2857	116.273	102.374	121.103	-0.951315	0.135935	0	0.250549	0.446679	0.6611	0.280274	-0.0209541	0	0.375221	0.632265	0.86674	0.139069	-0.683377	0	0.810751	0.627075	0.86946					chr7:872137-878817 (+) // 92.72 // p22.3
214197_s_at	SETDB1	SET domain, bifurcated 1	1.47109	0.00271567	1.67983	0.00719927	1.21677	0.00693485	101.33	91.7508	90.8393	134.974	148.785	129.988	144.768	133.161	121.34	182.964	223.687	224.472	120.48	136.611	137.281	175.251	160.291	166.224	0.143264	0	-0.0144043	0.556889	0.697439	0.502583	0.120578	0	-0.134109	0.458389	0.748313	0.753366	-0.18128	0	0.00706053	0.359357	0.230625	0.283055	9869	0001833 // inner cell mass cell proliferation // inferred from electronic annotation /// 0006350 // transcription // inferred from electronic annotation /// 0016568 // chromatin modification // inferred from electronic annotation /// 0045449 // regulation of transcription // inferred from electronic annotation	0005634 // nucleus // inferred from direct assay /// 0005634 // nucleus // inferred from electronic annotation /// 0005730 // nucleolus // inferred from direct assay /// 0005737 // cytoplasm // inferred from direct assay /// 0005794 // Golgi apparatus // inferred from direct assay /// 0005886 // plasma membrane // inferred from direct assay	0003676 // nucleic acid binding // inferred from electronic annotation /// 0003677 // DNA binding // inferred from electronic annotation /// 0005515 // protein binding // inferred from physical interaction /// 0005515 // protein binding // inferred from electronic annotation /// 0008168 // methyltransferase activity // inferred from electronic annotation /// 0008270 // zinc ion binding // inferre…	chr1:150915326-150917794 (+) // 95.4 // q21.3
214463_x_at	HIST1H4J	histone cluster 1, H4j	1.78624	0.000119736	1.40895	0.0439815	1.50586	0.00666246	436.564	443.053	450.136	801.484	791.399	731.111	359.332	339.161	471.891	529.803	506.28	501.806	235.648	240.827	255.718	401.074	362.651	324.336	-0.021287	0	0.0228806	0.855194	0.836925	0.722611	0	-0.0833464	0.393136	0.56014	0.494619	0.481813	-0.0313597	0	0.0865588	0.735876	0.590588	0.429496	8363	0006325 // chromatin organization // non-traceable author statement /// 0006334 // nucleosome assembly // inferred from electronic annotation /// 0045653 // negative regulation of megakaryocyte differentiation // inferred from direct assay /// 0048015 // phosphoinositide-mediated signaling // non-traceable author statement	0000786 // nucleosome // inferred from electronic annotation /// 0000786 // nucleosome // traceable author statement /// 0005634 // nucleus // inferred from electronic annotation /// 0005634 // nucleus // inferred from direct assay	0003677 // DNA binding // inferred from electronic annotation /// 0003677 // DNA binding // traceable author statement /// 0005515 // protein binding // inferred from physical interaction	chr6:27791869-27792258 (+) // 89.77 // p22.1
214472_at	HIST1H2AD /// HIST1H3D	histone cluster 1, H2ad /// histone cluster 1, H3d	3.59467	0.0163836	1.34645	0.0449071	1.29675	0.221507	94.6487	119.613	111.373	446.79	400.347	238.313	150.666	126.531	139.273	157.645	204.815	187.524	44.3492	33.8953	53.1044	64.9581	44.3959	57.5099	-0.234739	0.102983	0	2.0042	1.84586	1.09747	0.113442	-0.138421	0	0.17877	0.55641	0.429162	0	-0.387821	0.259924	0.550602	0.0015192	0.374902	3013 /// 8351	0006334 // nucleosome assembly // non-traceable author statement /// 0006334 // nucleosome assembly // inferred from electronic annotation	0000786 // nucleosome // non-traceable author statement /// 0000786 // nucleosome // inferred from electronic annotation /// 0005634 // nucleus // inferred from electronic annotation	0003677 // DNA binding // non-traceable author statement /// 0003677 // DNA binding // inferred from electronic annotation /// 0005515 // protein binding // inferred from physical interaction	chr6:26196451-26199188 (-) // 73.3 // p22.2
214481_at	HIST1H2AM	histone cluster 1, H2am	2.64977	0.017044	1.76655	0.0784258	1.45993	0.0773081	151.801	254.735	227.528	684.559	602.898	402.003	328.88	266.168	248.496	344.486	623.692	470.2	50.1555	33.9968	43.5427	80.7036	51.727	63.5694	-0.583869	0.162949	0	1.58913	1.40587	0.82116	0.305223	0	-0.0991168	0.372107	1.22849	0.820935	0.203977	-0.357032	0	0.890202	0.248487	0.5459	8336	0006334 // nucleosome assembly // inferred from electronic annotation	0000786 // nucleosome // inferred from electronic annotation /// 0005634 // nucleus // inferred from electronic annotation	0003677 // DNA binding // inferred from electronic annotation	chr6:27860217-27860963 (-) // 93.83 // p22.1
214554_at	HIST1H2AL	histone cluster 1, H2al	2.07949	0.00675486	2.24819	0.0527119	1.30904	0.00906036	21.5357	20.8262	19.3611	51.4191	43.3077	36.089	25.3235	29.6457	41.2156	66.6491	41.7127	68.8529	15.2231	13.8606	14.6366	19.16	21.754	18.3711	0.0483332	0	-0.105236	1.30391	1.05623	0.793163	-0.227345	0	0.47537	1.16876	0.492666	1.2157	0.0566783	-0.0785935	0	0.388513	0.571696	0.327858	8332	0006334 // nucleosome assembly // inferred from electronic annotation	0000786 // nucleosome // inferred from electronic annotation /// 0005634 // nucleus // inferred from electronic annotation	0003677 // DNA binding // inferred from electronic annotation /// 0019899 // enzyme binding // inferred from physical interaction	chr6:27833106-27833655 (+) // 100.0 // p22.1
215152_at	MYB	v-myb myeloblastosis viral oncogene homolog (avian)	1.19658	0.283076	1.55584	0.109603	1.59888	0.064502	29.9006	35.3584	46.1146	61.3191	42.3092	39.0467	77.9489	60.4364	46.8682	72.5275	94.0296	120.648	17.0882	19.825	15.4391	28.8426	19.7213	27.3219	-0.24188	0	0.383171	0.794285	0.258919	0.143147	0.367111	0	-0.366808	0.26311	0.637696	0.997314	0	0.214317	-0.146408	0.7552	0.206757	0.677058	4602	0000082 // G1/S transition of mitotic cell cycle // inferred from electronic annotation /// 0001701 // in utero embryonic development // inferred from electronic annotation /// 0006260 // DNA replication // inferred from electronic annotation /// 0006350 // transcription // inferred from electronic annotation /// 0006355 // regulation of transcription, DNA-dependent // non-traceable author statem…	0005634 // nucleus // inferred from electronic annotation /// 0016363 // nuclear matrix // non-traceable author statement	0003677 // DNA binding // inferred from electronic annotation /// 0003700 // sequence-specific DNA binding transcription factor activity // inferred from electronic annotation /// 0005515 // protein binding // inferred from physical interaction /// 0016563 // transcription activator activity // non-traceable author statement /// 0030528 // transcription regulator activity // inferred from electro…	chr6:135503765-135516060 (+) // 99.65 // q23.3
215242_at	PIGC	phosphatidylinositol glycan anchor biosynthesis, class C	1.2658	0.0776677	1.3786	0.0181275	1.75288	0.0163258	16.8112	17.8906	18.9579	29.5265	22.646	20.7964	15.7533	16.9348	19.1979	23.3464	20.8889	24.35	25.675	17.9365	15.8884	32.8005	31.4406	31.3346	-0.0897756	0	0.0836029	0.722809	0.340054	0.217131	-0.104337	0	0.180955	0.463204	0.302745	0.523926	0.517468	0	-0.174925	0.87082	0.809731	0.804859	5279	0006506 // GPI anchor biosynthetic process // traceable author statement /// 0006506 // GPI anchor biosynthetic process // inferred from electronic annotation /// 0016254 // preassembly of GPI anchor in ER membrane // not recorded	0005783 // endoplasmic reticulum // inferred from electronic annotation /// 0005789 // endoplasmic reticulum membrane // inferred from electronic annotation /// 0005789 // endoplasmic reticulum membrane // traceable author statement /// 0016020 // membrane // inferred from electronic annotation /// 0016021 // integral to membrane // inferred from electronic annotation	0003824 // catalytic activity // traceable author statement /// 0016740 // transferase activity // inferred from electronic annotation /// 0016757 // transferase activity, transferring glycosyl groups // inferred from electronic annotation /// 0017176 // phosphatidylinositol N-acetylglucosaminyltransferase activity // inferred from electronic annotation	chr1:172362273-172413223 (-) // 100.0 // q24.3
215779_s_at	HIST1H2BG	histone cluster 1, H2bg	4.28684	0.0247302	1.71728	0.0224703	1.12441	0.264764	105.186	126.13	121.596	552.448	521.263	259.363	230.863	197.165	205.196	267.157	365.365	352.38	93.5348	47.6833	79.0313	117.597	81.5689	88.8636	-0.209158	0.0528131	0	2.18374	2.09991	1.09288	0.170032	-0.0576029	0	0.380685	0.832336	0.780127	0.243081	-0.728938	0	0.573352	0.0455961	0.169168	8339	0006334 // nucleosome assembly // inferred from electronic annotation /// 0006334 // nucleosome assembly // non-traceable author statement /// 0042742 // defense response to bacterium // inferred from electronic annotation	0000786 // nucleosome // inferred from electronic annotation /// 0000786 // nucleosome // non-traceable author statement /// 0005634 // nucleus // inferred from electronic annotation	0003677 // DNA binding // inferred from electronic annotation /// 0003677 // DNA binding // non-traceable author statement /// 0005515 // protein binding // inferred from physical interaction	chr6:26216473-26216878 (-) // 94.63 // p22.2
216017_s_at	NAB2	NGFI-A binding protein 2 (EGR1 binding protein 2)	1.21656	0.0732199	1.248	0.0826383	1.20405	0.131197	106.179	83.7454	119.409	126.197	156.132	129.173	81.9412	78.6054	66.8833	98.0996	114.321	83.7326	37.8391	38.718	37.4695	45.56	59.6592	40.9053	0	-0.34241	0.169421	0.24919	0.556274	0.28281	0.0599599	0	-0.232983	0.319619	0.540391	0.0911603	0	0.0331273	-0.0141611	0.26789	0.656868	0.112412	4665	0001958 // endochondral ossification // inferred from electronic annotation /// 0006350 // transcription // inferred from electronic annotation /// 0007399 // nervous system development // traceable author statement /// 0008283 // cell proliferation // traceable author statement /// 0014037 // Schwann cell differentiation // inferred from electronic annotation /// 0016481 // negative regulation o…	0005634 // nucleus // inferred from electronic annotation	0003714 // transcription corepressor activity // traceable author statement /// 0016564 // transcription repressor activity // inferred from electronic annotation /// 0030528 // transcription regulator activity // inferred from electronic annotation	chr12:57484982-57488504 (+) // 98.87 // q13.3
217833_at	SYNCRIP	synaptotagmin binding, cytoplasmic RNA interacting protein	1.36646	0.00167612	1.24622	0.0510959	1.36462	0.0233709	875.53	897.944	822.345	1235.73	1114.5	1196.38	468.194	468.147	495.135	583.474	563.359	732.912	1568.46	1283.99	1214.15	1730.19	1932.37	1752.17	0	0.0364676	-0.0904131	0.497133	0.348172	0.450445	0	-0.000145912	0.0807152	0.317561	0.266948	0.646532	0.288709	0	-0.0806923	0.430292	0.589734	0.448502	10492	0006396 // RNA processing // traceable author statement /// 0006397 // mRNA processing // inferred from electronic annotation /// 0008380 // RNA splicing // inferred from electronic annotation /// 0008380 // RNA splicing // traceable author statement /// 0044419 // interspecies interaction between organisms // inferred from electronic annotation /// 0070934 // CRD-mediated mRNA stabilization // i…	0005634 // nucleus // inferred from electronic annotation /// 0005634 // nucleus // traceable author statement /// 0005654 // nucleoplasm // inferred from electronic annotation /// 0005681 // spliceosomal complex // inferred from electronic annotation /// 0005737 // cytoplasm // inferred from electronic annotation /// 0005783 // endoplasmic reticulum // inferred from electronic annotation /// 000…	0000166 // nucleotide binding // inferred from electronic annotation /// 0003676 // nucleic acid binding // inferred from electronic annotation /// 0003723 // RNA binding // inferred from electronic annotation /// 0003723 // RNA binding // traceable author statement /// 0005515 // protein binding // inferred from physical interaction /// 0008143 // poly(A) RNA binding // inferred from electronic …	chr6:86317976-86352709 (-) // 99.46 // q14.3
218094_s_at	DBNDD2 /// SYS1 /// SYS1-DBNDD2	dysbindin (dystrobrevin binding protein 1) domain containing 2 /// SYS1 Golgi-localized integral membrane protein homolog (S. cerevisiae) /// SYS1-DBNDD2 read-through transcript	1.56079	0.0191307	2.0362	0.0145637	1.53538	0.00304209	313.149	392.849	341.736	479.258	533.38	642.174	292.009	279.174	163.527	432.835	640.494	568.453	122.689	121.923	124.125	188.374	190.502	162.622	-0.126033	0.201092	0	0.487919	0.642281	0.910082	0.0648518	0	-0.77163	0.632654	1.19802	1.02588	0	-0.00903606	0.0167832	0.618597	0.634804	0.406519	55861 /// 767557 /// 90196	0006469 // negative regulation of protein kinase activity // inferred from direct assay /// 0006810 // transport // inferred from electronic annotation /// 0015031 // protein transport // inferred from electronic annotation	0000139 // Golgi membrane // inferred from electronic annotation /// 0005737 // cytoplasm // inferred from electronic annotation /// 0005794 // Golgi apparatus // inferred from electronic annotation /// 0016020 // membrane // inferred from electronic annotation /// 0016021 // integral to membrane // inferred from electronic annotation	0005515 // protein binding // inferred from physical interaction /// 0005515 // protein binding // inferred from electronic annotation	chr20:44034860-44039248 (+) // 89.6 // q13.12
218280_x_at	HIST2H2AA3 /// HIST2H2AA4	histone cluster 2, H2aa3 /// histone cluster 2, H2aa4	2.67672	0.00229247	1.53564	0.00222535	1.11085	0.0991887	2787.8	2534.07	2544.46	6810.82	6914.07	5274.7	4354.91	4267.78	3666.12	5991.65	6901.25	6553.79	533.902	379.363	545.084	712.1	593.083	585.536	0.131769	-0.00590134	0	1.42047	1.44217	1.05173	0.0291557	0	-0.219232	0.489468	0.693371	0.618843	0	-0.492996	0.0299053	0.415504	0.151661	0.133183	723790 /// 8337	0006334 // nucleosome assembly // inferred from electronic annotation	0000786 // nucleosome // inferred from electronic annotation /// 0005634 // nucleus // inferred from electronic annotation	0003677 // DNA binding // inferred from electronic annotation	chr1:149822627-149823191 (+) // 100.0 // q21.2 /// chr1:149813754-149814318 (-) // 100.0 // q21.2
218536_at	MRS2	MRS2 magnesium homeostasis factor homolog (S. cerevisiae)	1.29419	0.161088	1.38094	0.00305119	1.53282	0.000294713	174.05	244.118	229.083	296.477	221.208	344.464	206.113	212.606	221.279	293.597	282.733	325.737	875.661	750.001	823.733	1301.86	1262.63	1260.66	-0.396367	0.0917077	0	0.37205	-0.050467	0.588485	-0.0447502	0	0.0576825	0.465654	0.411257	0.615524	0.0881958	-0.135283	0	0.660326	0.616184	0.613932	57380	0006810 // transport // inferred from electronic annotation /// 0006811 // ion transport // inferred from electronic annotation	0005739 // mitochondrion // inferred from electronic annotation /// 0005743 // mitochondrial inner membrane // inferred from electronic annotation /// 0016020 // membrane // inferred from electronic annotation /// 0016021 // integral to membrane // inferred from electronic annotation		chr6:24403172-24425816 (+) // 98.72 // p22.3
218561_s_at	LYRM4	LYR motif containing 4	1.43703	0.0125567	1.45542	0.0303241	1.24118	0.0398783	662.652	677.872	675.526	873.683	970.751	1126.86	320.931	306.55	414.864	490.439	467.091	444.382	423.411	403.587	475.803	622.342	525.529	516.472	-0.0277605	0.00500298	0	0.371099	0.52309	0.738223	0	-0.066143	0.370375	0.61181	0.541437	0.469534	0	-0.0691805	0.168305	0.555648	0.311712	0.286633	57128		0005634 // nucleus // inferred from electronic annotation /// 0005739 // mitochondrion // inferred from electronic annotation		chr6:5109305-5260979 (-) // 99.69 // p25.1
218627_at	DRAM1	DNA-damage regulated autophagy modulator 1	1.4391	0.00375341	1.86807	0.0188069	1.56825	0.015637	384.961	438.968	470.582	648.933	631.72	585.079	277.693	296.183	276.152	376.02	532.05	518.75	616.254	411.252	499.903	792.443	720.603	783.976	-0.189406	0	0.100329	0.563952	0.525168	0.414515	0	0.0929985	-0.00802994	0.437316	0.938069	0.901548	0.301876	-0.281626	0	0.664658	0.527555	0.649159	55332	0006914 // autophagy // inferred from electronic annotation /// 0006915 // apoptosis // inferred from electronic annotation	0005764 // lysosome // inferred from electronic annotation /// 0005765 // lysosomal membrane // inferred from electronic annotation /// 0016020 // membrane // inferred from electronic annotation /// 0016021 // integral to membrane // inferred from electronic annotation		chr12:102295100-102317389 (+) // 83.39 // q23.2
218877_s_at	TRMT11	tRNA methyltransferase 11 homolog (S. cerevisiae)	1.38631	0.0117217	1.41818	0.109977	1.35354	0.00208607	577.741	629.219	589.302	817.41	703.28	816.955	800.957	762.743	674.714	1081.71	793.928	1312.63	910.071	774.138	864.702	1249.28	1162.91	1170.41	-0.0285854	0.0945549	0	0.472052	0.255093	0.471249	0.0705261	0	-0.176922	0.504046	0.0578098	0.78319	0.0737762	-0.159614	0	0.530827	0.427468	0.436741	60487	0008033 // tRNA processing // inferred from electronic annotation /// 0032259 // methylation // inferred from electronic annotation		0003676 // nucleic acid binding // inferred from electronic annotation /// 0008168 // methyltransferase activity // inferred from electronic annotation /// 0016740 // transferase activity // inferred from electronic annotation	chr6:126307630-126360418 (+) // 94.96 // q22.32
219094_at	ARMC8	armadillo repeat containing 8	1.55988	0.205328	1.46903	0.0459619	2.21967	0.000111472	25.1223	39.6627	36.2551	60.3653	30.748	56.5536	98.9461	90.4637	68.9738	132.894	114.355	169.295	62.01	47.8281	57.3809	127.367	128.069	121.758	-0.529214	0.129597	0	0.735535	-0.23769	0.641435	0.129303	0	-0.391291	0.554861	0.338104	0.904127	0.111931	-0.262712	0	1.15034	1.15828	1.08537	25852			0005488 // binding // inferred from electronic annotation	chr3:137906370-137965699 (+) // 96.11 // q22.3
219124_at	C8orf41	chromosome 8 open reading frame 41	1.24237	0.0858126	1.24908	0.0250659	1.50517	0.022961	201.245	281.349	244.751	343.173	304.072	280.688	186.236	195.999	193.377	241.544	287.968	231.304	163.913	159.691	150.273	249.305	189.487	240.363	-0.282364	0.201047	0	0.487623	0.313098	0.197653	-0.0542827	0.019434	0	0.320871	0.574494	0.258372	0.0376487	0	-0.0877018	0.64263	0.246817	0.58993	80185			0005488 // binding // inferred from electronic annotation	chr8:33356472-33370553 (-) // 93.02 // p12
219200_at	FASTKD3	FAST kinase domains 3	1.28426	0.0618446	1.33326	0.0141473	1.30992	0.00530907	565.611	739.976	695.015	922.525	753.96	892.582	548.365	473.808	508.615	679.48	599.318	678.118	760.061	687.828	639.196	914.989	877.899	901.002	-0.297235	0.0904331	0	0.408544	0.117444	0.360941	0.108564	-0.102269	0	0.417858	0.236749	0.414963	0.144069	0	-0.105789	0.411708	0.352008	0.389483	79072	0006915 // apoptosis // inferred from electronic annotation		0004672 // protein kinase activity // inferred from electronic annotation /// 0005524 // ATP binding // inferred from electronic annotation	chr5:7859272-7867860 (-) // 97.63 // p15.31
219421_at	TTC33	tetratricopeptide repeat domain 33	1.52521	0.202531	1.18535	0.140353	1.21784	0.0536375	66.5263	112.22	106.441	162.345	87.6282	182.024	87.6319	82.6872	51.8307	95.3012	98.0135	159.178	199.065	223.5	180.554	295.154	242.43	241.5	-0.678061	0.0762672	0	0.609006	-0.280591	0.77407	0.0837927	0	-0.673857	0.20483	0.245316	0.944908	0	0.167037	-0.140811	0.568231	0.28433	0.278786	23548			0005488 // binding // inferred from electronic annotation	chr5:40714578-40756010 (-) // 97.22 // p13.1
219474_at	C3orf52	chromosome 3 open reading frame 52	1.14915	0.104051	1.21132	0.309742	1.26572	0.0310867	56.4769	76.6317	81.558	95.7368	88.0616	83.8539	117.071	108.379	65.3303	94.1962	131.281	139.062	79.8336	73.6405	91.2379	101.047	113.597	98.3144	-0.44028	0	0.0898862	0.321134	0.200572	0.129938	0.111301	0	-0.730255	-0.20234	0.276578	0.359644	0	-0.116497	0.192637	0.339955	0.508856	0.300407	79669		0005783 // endoplasmic reticulum // inferred from electronic annotation /// 0005789 // endoplasmic reticulum membrane // inferred from electronic annotation /// 0016020 // membrane // inferred from electronic annotation /// 0016021 // integral to membrane // inferred from electronic annotation		chr3:111805238-111837043 (+) // 95.04 // q13.2
219862_s_at	NARF	nuclear prelamin A recognition factor	1.56968	0.00135344	1.25922	0.0422068	1.33354	0.00191574	483.184	493.829	483.581	675.682	777.415	759.067	617.683	528.698	486.687	649.29	741.62	665.749	723.999	649.148	762.041	981.825	945.352	965.482	-0.00118446	0.0302544	0	0.482586	0.684927	0.650469	0.224424	0	-0.11945	0.296421	0.488237	0.332536	0	-0.15744	0.0738802	0.439477	0.384864	0.415261	26502		0005634 // nucleus // inferred from electronic annotation /// 0005638 // lamin filament // inferred from direct assay /// 0005652 // nuclear lamina // traceable author statement /// 0031981 // nuclear lumen // inferred from direct assay	0005521 // lamin binding // inferred from physical interaction	chr17:80416587-80446141 (+) // 98.68 // q25.3
220414_at	CALML5	calmodulin-like 5	1.46967	0.00607321	1.14498	0.29695	1.39453	0.163482	36.4582	48.0473	51.0674	70.6137	79.4493	70.5461	280.285	236.626	124.743	274.105	263.508	270.931	39.9017	24.6006	30.0106	47.8993	34.7763	41.8506	-0.398212	0	0.0879464	0.555492	0.725578	0.554109	0.244289	0	-0.923645	0.21212	0.15524	0.19532	0.410976	-0.286779	0	0.674531	0.212632	0.479774	51806	0007165 // signal transduction // traceable author statement /// 0008544 // epidermis development // traceable author statement		0005509 // calcium ion binding // inferred from electronic annotation /// 0005509 // calcium ion binding // traceable author statement /// 0005515 // protein binding // inferred from physical interaction	chr10:5540660-5541510 (-) // 98.95 // p15.1
221195_at	RNFT1	ring finger protein, transmembrane 1	1.67439	0.0352385	1.26075	0.346984	1.33478	0.105088	45.4776	62.1796	78.5855	137.226	104.113	95.0185	175.227	170.097	107.913	214.45	124.975	253.83	11.5797	8.45518	11.1738	16.5934	11.2821	14.9146	-0.451286	0	0.337823	1.14204	0.743634	0.611767	0.0428715	0	-0.65648	0.334286	-0.444716	0.577508	0.051472	-0.402214	0	0.570487	0.0139158	0.416602	51136		0016020 // membrane // inferred from electronic annotation /// 0016021 // integral to membrane // inferred from electronic annotation	0005515 // protein binding // inferred from electronic annotation /// 0008270 // zinc ion binding // inferred from electronic annotation /// 0046872 // metal ion binding // inferred from electronic annotation	chr17:58039690-58042098 (-) // 93.34 // q23.1
221263_s_at	SF3B5	splicing factor 3b, subunit 5, 10kDa	1.31609	0.00636085	1.38492	0.0108345	1.29853	0.0456359	4084.78	4149.8	4053.4	4776.7	5375.95	5417.67	2447.15	2566.57	3073.44	3658.44	3554.48	3523.23	2691.75	2455.84	3134.64	3929.32	3495.32	3259.78	0	0.0227814	-0.0111256	0.225756	0.396261	0.407413	-0.0687399	0	0.260016	0.511388	0.469799	0.457058	0	-0.132327	0.21976	0.545738	0.376882	0.276235	83443	0006397 // mRNA processing // inferred from electronic annotation /// 0008380 // RNA splicing // not recorded /// 0008380 // RNA splicing // inferred from electronic annotation	0005634 // nucleus // inferred from direct assay /// 0005634 // nucleus // inferred from electronic annotation /// 0005681 // spliceosomal complex // inferred from electronic annotation		chr6:144416021-144416694 (-) // 95.46 // q24.2
221620_s_at	APOO	apolipoprotein O	1.47858	0.00314691	1.25881	0.021132	1.2181	0.0143282	635.866	673.783	630.462	846.541	988.391	940.176	401.655	395.78	444.363	585.376	499.765	505.608	753.436	731.849	785.814	1041.43	899.48	917.764	0	0.0835619	-0.0123129	0.412857	0.636359	0.564208	0	-0.0212584	0.145783	0.543408	0.315293	0.332064	0	-0.0419397	0.0607033	0.467014	0.255606	0.284638	79135	0006810 // transport // inferred from electronic annotation /// 0006869 // lipid transport // inferred from electronic annotation	0005576 // extracellular region // inferred from electronic annotation /// 0016020 // membrane // inferred from electronic annotation /// 0016021 // integral to membrane // inferred from electronic annotation /// 0034361 // very-low-density lipoprotein particle // inferred from electronic annotation /// 0034362 // low-density lipoprotein particle // inferred from electronic annotation /// 0034364…		chrX:23851483-23926020 (-) // 99.24 // p22.11
37512_at	HSD17B6	hydroxysteroid (17-beta) dehydrogenase 6 homolog (mouse)	1.44141	0.0594851	1.55404	0.0115035	1.65656	0.0181079	49.7435	86.8804	78.5957	152.568	100.436	113.289	25.0717	26.0016	32.9758	40.4077	38.0099	41.7432	61.1233	49.3343	69.6713	130.326	94.0548	101.254	-0.659943	0.14458	0	0.956928	0.353749	0.527481	-0.0525441	0	0.342807	0.636028	0.547775	0.682941	0	-0.309132	0.188843	1.09233	0.621779	0.728189	8630	0006629 // lipid metabolic process // inferred from electronic annotation /// 0006702 // androgen biosynthetic process // non-traceable author statement /// 0006710 // androgen catabolic process // traceable author statement /// 0008152 // metabolic process // inferred from electronic annotation /// 0008202 // steroid metabolic process // inferred from electronic annotation /// 0055114 // oxidati…	0005622 // intracellular // non-traceable author statement /// 0005768 // endosome // inferred from electronic annotation /// 0005783 // endoplasmic reticulum // inferred from electronic annotation /// 0005792 // microsome // inferred from electronic annotation /// 0016020 // membrane // inferred from electronic annotation /// 0031901 // early endosome membrane // inferred from electronic annotat…	0003824 // catalytic activity // traceable author statement /// 0003824 // catalytic activity // inferred from electronic annotation /// 0004303 // estradiol 17-beta-dehydrogenase activity // inferred from electronic annotation /// 0004745 // retinol dehydrogenase activity // inferred from electronic annotation /// 0005488 // binding // inferred from electronic annotation /// 0009055 // electron …	chr12:57157117-57181571 (+) // 75.65 // q13.3
53202_at	C7orf25 /// PSMA2	chromosome 7 open reading frame 25 /// proteasome (prosome, macropain) subunit, alpha type, 2	1.35481	0.0635372	1.27294	0.0617857	1.16976	0.0514633	63.6086	106.093	113.786	189.668	143.736	131.005	115.371	117.926	132.532	139.566	150.112	181.303	63.9276	48.3675	62.4522	85.821	71.3989	73.0543	-0.73804	0	0.100983	0.838142	0.438088	0.30429	-0.0315909	0	0.168467	0.243071	0.348165	0.620525	0.0336871	-0.368713	0	0.458579	0.193149	0.226217	5683 /// 79020	0006511 // ubiquitin-dependent protein catabolic process // inferred from electronic annotation /// 0009615 // response to virus // inferred from expression pattern /// 0031145 // anaphase-promoting complex-dependent proteasomal ubiquitin-dependent protein catabolic process // not recorded /// 0051436 // negative regulation of ubiquitin-protein ligase activity involved in mitotic cell cycle // no…	0000502 // proteasome complex // traceable author statement /// 0000502 // proteasome complex // inferred from electronic annotation /// 0005634 // nucleus // inferred from electronic annotation /// 0005737 // cytoplasm // inferred from electronic annotation /// 0005839 // proteasome core complex // inferred from electronic annotation /// 0019773 // proteasome core complex, alpha-subunit complex …	0004175 // endopeptidase activity // inferred from electronic annotation /// 0004298 // threonine-type endopeptidase activity // inferred from electronic annotation /// 0005515 // protein binding // inferred from physical interaction /// 0008233 // peptidase activity // inferred from electronic annotation /// 0016787 // hydrolase activity // inferred from electronic annotation	chr7:42948871-42949644 (-) // 94.65 // p14.1
223193_x_at	FAM162A	family with sequence similarity 162, member A	1.79359	0.0059888	1.26011	0.0171468	1.34994	0.00403877	3909.03	3407.16	3365.06	7081.13	6111.07	5470.57	3036.42	2731.96	2594.2	3832.24	3371.51	3442.57	3136.04	3685.21	3412.47	4728.93	4606.64	4350.25	0.198237	0	-0.0179386	1.05541	0.842854	0.683119	0.152435	0	-0.0746479	0.488249	0.303455	0.333548	-0.121873	0.110929	0	0.470698	0.4329	0.350283	26355		0016020 // membrane // inferred from electronic annotation /// 0016021 // integral to membrane // inferred from electronic annotation		chr3:122103029-122128844 (+) // 97.94 // q21.1
223318_s_at	ALKBH7	alkB, alkylation repair homolog 7 (E. coli)	1.27627	0.00284582	1.53604	0.0121387	1.33724	0.0825242	609.986	646.52	623.882	796.241	855.637	769.367	497.736	500.177	539.408	664.815	859.573	768.292	438.379	323.529	516.313	632.362	514.06	586.217	-0.0324965	0.0514212	0	0.351932	0.455726	0.302399	-0.00705814	0	0.108937	0.410513	0.78118	0.619215	0	-0.438285	0.236066	0.528571	0.229756	0.419254	84266	0055114 // oxidation reduction // inferred from electronic annotation	0005576 // extracellular region // inferred from electronic annotation /// 0005634 // nucleus // inferred from electronic annotation /// 0005737 // cytoplasm // inferred from electronic annotation /// 0005739 // mitochondrion // inferred from electronic annotation	0016491 // oxidoreductase activity // inferred from electronic annotation /// 0016702 // oxidoreductase activity, acting on single donors with incorporation of molecular oxygen, incorporation of two atoms of oxygen // inferred from electronic annotation /// 0046872 // metal ion binding // inferred from electronic annotation	chr19:6372788-6375040 (+) // 96.11 // p13.3
223445_at	DTNBP1	dystrobrevin binding protein 1	1.25847	0.0843349	1.2352	0.0787529	1.30369	0.000583741	614.377	541.036	554.395	697.689	888.934	648.742	383.115	426.628	496.87	630.886	526.973	506.495	536.983	565.523	582.102	737.267	737.653	706.557	0.148209	-0.0351906	0	0.33167	0.681161	0.22673	-0.155204	0	0.219887	0.564399	0.30475	0.247569	-0.074708	0	0.041687	0.382603	0.383358	0.32122	84062	0006892 // post-Golgi vesicle-mediated transport // not recorded /// 0006996 // organelle organization // inferred from sequence or structural similarity /// 0006996 // organelle organization // inferred from electronic annotation /// 0007596 // blood coagulation // inferred from electronic annotation /// 0016044 // cellular membrane organization // not recorded /// 0031175 // neuron projection d…	0005634 // nucleus // inferred from sequence or structural similarity /// 0005634 // nucleus // inferred from electronic annotation /// 0005737 // cytoplasm // inferred from sequence or structural similarity /// 0005737 // cytoplasm // inferred from electronic annotation /// 0005768 // endosome // inferred from electronic annotation /// 0005783 // endoplasmic reticulum // inferred from electronic…	0005515 // protein binding // inferred from physical interaction /// 0005515 // protein binding // inferred from electronic annotation /// 0042802 // identical protein binding // inferred from physical interaction	chr6:15523042-15627604 (-) // 100.0 // p22.3
223515_s_at	COQ3	coenzyme Q3 homolog, methyltransferase (S. cerevisiae)	1.55514	2.6063e-05	1.57531	0.000298461	1.47984	0.000344201	576.481	603.721	604.822	965.196	920.788	938.871	362.976	356.66	397.592	589.7	551.338	571.798	861.619	783.415	838.742	1241.21	1247.18	1167.99	-0.0666084	0	0.00263023	0.676941	0.608988	0.637045	0	-0.0253258	0.131412	0.700108	0.603063	0.655632	0.0388241	-0.0984507	0	0.565444	0.572371	0.477732	51805	0006071 // glycerol metabolic process // inferred from genetic interaction /// 0006744 // ubiquinone biosynthetic process // inferred from genetic interaction /// 0006744 // ubiquinone biosynthetic process // inferred from electronic annotation /// 0008152 // metabolic process // inferred from electronic annotation	0005739 // mitochondrion // inferred from reviewed computational analysis /// 0005739 // mitochondrion // inferred from electronic annotation /// 0005759 // mitochondrial matrix // inferred from electronic annotation	0004395 // hexaprenyldihydroxybenzoate methyltransferase activity // inferred from electronic annotation /// 0008168 // methyltransferase activity // inferred from electronic annotation /// 0008171 // O-methyltransferase activity // traceable author statement /// 0008425 // 2-polyprenyl-6-methoxy-1,4-benzoquinone methyltransferase activity // inferred from electronic annotation /// 0016740 // tra…	chr6:99817351-99842080 (-) // 98.12 // q16.2
223516_s_at	PRICKLE4 /// TOMM6	prickle homolog 4 (Drosophila) /// translocase of outer mitochondrial membrane 6 homolog (yeast)	1.25925	0.00634531	1.23584	0.024069	1.23194	0.0886805	3630.72	4015.68	3999.81	4892.99	5588	5036.75	2064.33	1863.57	2263.49	2826.39	2477.8	2551.19	1704.97	1352.74	1900.67	2207.42	2100.43	1893.14	-0.139678	0.0057106	0	0.290783	0.482398	0.33256	0	-0.147604	0.132876	0.453285	0.263386	0.305496	0	-0.333868	0.156757	0.372608	0.300932	0.15103	100188893 /// 29964	0006810 // transport // inferred from electronic annotation /// 0015031 // protein transport // inferred from electronic annotation	0005634 // nucleus // non-traceable author statement /// 0005739 // mitochondrion // inferred from electronic annotation /// 0005741 // mitochondrial outer membrane // inferred from electronic annotation /// 0016020 // membrane // inferred from electronic annotation	0008270 // zinc ion binding // inferred from electronic annotation /// 0046872 // metal ion binding // inferred from electronic annotation	chr6:41755409-41757379 (+) // 92.37 // p21.1
223527_s_at	CDADC1	cytidine and dCMP deaminase domain containing 1	1.61793	0.000217483	1.47023	0.0937708	1.66855	0.0218853	207.78	229.641	215.196	343.205	348.172	371.035	215.166	271.571	207.529	316.344	253.085	336.101	160.787	230.232	161.103	268.808	280.703	262.046	-0.0505981	0.0937281	0	0.673419	0.69415	0.785903	0	0.335881	-0.0521331	0.556045	0.234176	0.643446	-0.00283146	0.51511	0	0.738594	0.801064	0.701843	81602			0003824 // catalytic activity // inferred from electronic annotation /// 0008270 // zinc ion binding // inferred from electronic annotation /// 0016787 // hydrolase activity // inferred from electronic annotation /// 0046872 // metal ion binding // inferred from electronic annotation	chr13:49821889-50017239 (+) // 96.87 // q14.2
223584_s_at	KBTBD2	kelch repeat and BTB (POZ) domain containing 2	1.35384	0.057586	1.54749	0.00888385	1.389	0.149119	93.5242	120.421	104.545	185.683	141.537	133.638	60.4209	64.1431	77.677	90.6829	99.2611	102.409	55.4245	63.1476	49.1309	76.9843	56.2082	80.3343	-0.160715	0.203963	0	0.828712	0.437059	0.35421	-0.0862479	0	0.276193	0.499535	0.629933	0.674975	0	0.188205	-0.173891	0.474041	0.0202584	0.535494	25948			0005515 // protein binding // inferred from electronic annotation	chr7:32909698-32931406 (-) // 95.34 // p14.3
223677_at	ATG10	ATG10 autophagy related 10 homolog (S. cerevisiae)	1.24582	0.132396	1.30415	0.0286825	1.4344	0.0418953	81.1557	127.863	124.594	155.222	125.224	155.613	123.564	120.809	132.104	144.464	180.331	161.146	41.1867	32.3617	42.4963	69.8026	48.4941	59.078	-0.618466	0.037365	0	0.3171	0.00727749	0.320729	0	-0.0325294	0.0964069	0.225449	0.545387	0.383107	0	-0.347892	0.0451574	0.761102	0.23563	0.520443	83734	0006497 // protein lipidation // inferred from sequence or structural similarity /// 0006497 // protein lipidation // inferred from electronic annotation /// 0006810 // transport // inferred from electronic annotation /// 0006914 // autophagy // inferred from mutant phenotype /// 0006914 // autophagy // inferred from electronic annotation /// 0015031 // protein transport // inferred from electron…	0005622 // intracellular // inferred from direct assay /// 0005737 // cytoplasm // inferred from electronic annotation	0005515 // protein binding // inferred from physical interaction /// 0005515 // protein binding // inferred from electronic annotation /// 0016874 // ligase activity // inferred from electronic annotation /// 0019777 // Atg12 ligase activity // inferred from sequence or structural similarity	chr5:81283156-81550608 (+) // 69.83 // q14.1
223722_at	DNAJC12	DnaJ (Hsp40) homolog, subfamily C, member 12	1.83476	0.0113909	1.41571	0.00919589	1.27028	0.121393	45.5228	66.333	60.3414	119.144	88.6367	110.712	48.8453	45.5596	43.5403	64.499	56.748	67.7303	85.9087	55.0133	73.3311	93.8681	83.5322	93.1513	-0.406558	0.13658	0	0.981491	0.554756	0.875594	0.100465	0	-0.0654025	0.501523	0.316813	0.572048	0.228379	-0.414646	0	0.356209	0.187905	0.34515	56521			0031072 // heat shock protein binding // inferred from electronic annotation	chr10:69570967-69597854 (-) // 99.0 // q21.3
223785_at	FANCI	Fanconi anemia, complementation group I	1.36585	0.00390174	2.69493	0.000754265	1.54445	0.000320494	119.948	119.123	115.336	162.704	146.367	168.927	166.786	161.405	192.755	481.155	388.946	449.477	241.843	239.761	255.363	395.183	360.199	373.513	0.00996304	0	-0.0466094	0.449798	0.297138	0.503948	0	-0.0473194	0.208767	1.5285	1.22157	1.43025	0	-0.0124741	0.0784783	0.70845	0.574723	0.627089	55215	0006281 // DNA repair // inferred from electronic annotation /// 0006974 // response to DNA damage stimulus // inferred from electronic annotation /// 0007049 // cell cycle // inferred from electronic annotation	0005634 // nucleus // inferred from electronic annotation /// 0005654 // nucleoplasm // not recorded	0005515 // protein binding // inferred from physical interaction	chr15:89787247-89807875 (+) // 78.56 // q26.1
223930_at			1.54843	0.0242566	1.09623	0.360244	1.21418	0.0185514	34.3334	44.4634	41.9259	71.1206	64.9194	52.1151	37.6559	37.3251	37.8901	35.0552	41.2794	76.4519	24.9069	21.976	26.1301	34.5902	30.2413	30.1714	-0.288229	0.0847783	0	0.762427	0.630808	0.313861	0	-0.012732	0.00894308	-0.103249	0.132546	1.02168	0	-0.180615	0.0691686	0.473821	0.279978	0.276641					chr1:179850743-179851730 (-) // 98.21 // q25.2
224329_s_at	CNFN	cornifelin	1.74968	0.00705112	1.33092	0.0304199	1.39479	0.0666372	55.5994	66.9628	55.8172	97.6621	105.614	84.6217	96.279	89.2401	83.2386	118.772	153.275	117.668	63.1787	45.0603	46.8442	72.7025	64.5174	65.3379	-0.00563812	0.262652	0	0.80709	0.920021	0.600319	0.10953	0	-0.100438	0.412429	0.780363	0.398962	0.431567	-0.0560155	0	0.634133	0.461817	0.480048	84518	0031424 // keratinization // inferred from electronic annotation	0001533 // cornified envelope // inferred from direct assay /// 0005737 // cytoplasm // inferred from electronic annotation		chr19:42891172-42894638 (-) // 97.69 // q13.2
224345_x_at	FAM162A	family with sequence similarity 162, member A	1.81043	0.00234269	1.26234	0.0176039	1.31156	0.0154564	3712.68	3222.79	3220.75	6208.62	5834.64	5179.07	2799.45	2578.45	2371.53	3516.87	3070.21	3254.88	2936.26	3265.68	3336.77	4412.39	4283.13	3744.91	0.204148	0	-0.000914574	0.945961	0.856333	0.684382	0.11864	0	-0.120687	0.447789	0.251837	0.336104	-0.153402	0	0.0310669	0.434178	0.391283	0.197546	26355		0016020 // membrane // inferred from electronic annotation /// 0016021 // integral to membrane // inferred from electronic annotation		chr3:122103041-122128840 (+) // 96.68 // q21.1
224763_at	RPL37	ribosomal protein L37	1.22397	0.149851	1.43784	0.124729	1.22779	0.0111661	86.7382	132.288	108.517	132.821	125.566	166.921	208.953	197.736	168.118	195.09	284.313	310.723	333.916	343.988	299.513	401.144	409.978	455.812	-0.323178	0.285765	0	0.291568	0.210529	0.621252	0.079607	0	-0.2341	-0.0194335	0.523907	0.652057	0	0.0428696	-0.156866	0.264635	0.29606	0.448952	6167	0006412 // translation // traceable author statement /// 0006412 // translation // inferred from electronic annotation /// 0006414 // translational elongation // not recorded	0005622 // intracellular // inferred from electronic annotation /// 0005829 // cytosol // not recorded /// 0005840 // ribosome // inferred from electronic annotation /// 0022625 // cytosolic large ribosomal subunit // traceable author statement /// 0030529 // ribonucleoprotein complex // inferred from electronic annotation	0003723 // RNA binding // traceable author statement /// 0003723 // RNA binding // inferred from electronic annotation /// 0003735 // structural constituent of ribosome // traceable author statement /// 0003735 // structural constituent of ribosome // inferred from electronic annotation /// 0005515 // protein binding // inferred from physical interaction /// 0019843 // rRNA binding // inferred fr…	chr5:40825366-40829271 (-) // 63.69 // p13.1
224780_at	RBM17	RNA binding motif protein 17	1.57788	0.00575698	1.18627	0.0968933	1.25523	0.016781	79.8362	120.212	104.284	174.766	164.548	163.404	243.258	237.067	169.935	248.988	281.224	305.566	418.771	449.25	383.615	525.652	573.718	497.93	-0.385408	0.205059	0	0.744902	0.657987	0.647923	0.0371952	0	-0.480309	0.0707817	0.24643	0.36619	0	0.101358	-0.1265	0.327947	0.454181	0.249782	84991	0006397 // mRNA processing // inferred from electronic annotation /// 0008380 // RNA splicing // inferred from electronic annotation	0005622 // intracellular // inferred from electronic annotation /// 0005634 // nucleus // inferred from electronic annotation /// 0005681 // spliceosomal complex // inferred from electronic annotation	0000166 // nucleotide binding // inferred from electronic annotation /// 0003676 // nucleic acid binding // inferred from electronic annotation /// 0003723 // RNA binding // inferred from electronic annotation /// 0005515 // protein binding // inferred from physical interaction	chr10:6156125-6158843 (+) // 83.31 // p15.1
224801_at	NDFIP2	Nedd4 family interacting protein 2	1.34372	0.0498163	1.51325	0.0743636	1.58246	0.0187347	25.7631	30.6912	28.5708	38.3912	31.953	42.079	66.198	50.962	42.3209	77.118	64.0311	84.3614	276.257	227.682	210.303	360.298	367.748	305.471	-0.149235	0.103284	0	0.426233	0.161409	0.558559	0.377366	0	-0.268051	0.597648	0.32935	0.727163	0.278991	0	-0.114552	0.662172	0.691696	0.424016	54602	0010629 // negative regulation of gene expression // inferred from mutant phenotype /// 0031398 // positive regulation of protein ubiquitination // inferred from mutant phenotype /// 0032410 // negative regulation of transporter activity // inferred from mutant phenotype /// 0043123 // positive regulation of I-kappaB kinase/NF-kappaB cascade // inferred from mutant phenotype /// 0051224 // negati…	0000139 // Golgi membrane // inferred from electronic annotation /// 0005737 // cytoplasm // inferred from direct assay /// 0005739 // mitochondrion // inferred from direct assay /// 0005768 // endosome // inferred from electronic annotation /// 0005783 // endoplasmic reticulum // inferred from direct assay /// 0005794 // Golgi apparatus // inferred from direct assay /// 0005794 // Golgi apparatu…	0004871 // signal transducer activity // inferred from mutant phenotype /// 0005515 // protein binding // inferred from physical interaction /// 0050699 // WW domain binding // inferred from physical interaction	chr13:80055409-80130212 (+) // 94.24 // q31.1
225914_s_at	CAB39L	calcium binding protein 39-like	1.61295	0.00613637	1.31748	0.178105	1.17839	0.0567308	294.244	245.16	278.523	449.242	461.637	378.347	57.9303	71.4971	90.5095	98.1961	80.6181	94.1962	223.915	229.931	233.127	342.928	268.568	270.949	0.0792189	-0.184069	0	0.689697	0.728966	0.441916	-0.303567	0	0.340184	0.457782	0.17322	0.397784	-0.0382519	0	0.0199127	0.576703	0.224087	0.236816	81617	0046320 // regulation of fatty acid oxidation // not recorded		0005488 // binding // inferred from electronic annotation /// 0005515 // protein binding // inferred from physical interaction	chr13:49882785-49975648 (-) // 99.39 // q14.2
226030_at	ACADSB	acyl-CoA dehydrogenase, short/branched chain	1.31216	0.152132	1.47733	0.118104	1.82816	0.000212479	54.3761	76.8491	78.1089	100.838	71.8471	110.089	80.7399	79.1817	82.1391	119.279	81.2936	131.07	60.7145	52.5426	50.0706	96.0562	95.911	98.0754	-0.499054	0	0.0234599	0.391938	-0.0970974	0.518569	0	-0.0281143	0.0247884	0.562992	0.00986004	0.698986	0.208552	0	-0.0695238	0.87039	0.868207	0.900403	36	0006629 // lipid metabolic process // inferred from electronic annotation /// 0006631 // fatty acid metabolic process // inferred from electronic annotation /// 0006631 // fatty acid metabolic process // traceable author statement /// 0006637 // acyl-CoA metabolic process // inferred from electronic annotation /// 0008152 // metabolic process // inferred from electronic annotation /// 0055114 // …	0005739 // mitochondrion // inferred from electronic annotation /// 0005739 // mitochondrion // traceable author statement /// 0005759 // mitochondrial matrix // inferred from electronic annotation	0003995 // acyl-CoA dehydrogenase activity // traceable author statement /// 0003995 // acyl-CoA dehydrogenase activity // inferred from electronic annotation /// 0009055 // electron carrier activity // inferred from electronic annotation /// 0016491 // oxidoreductase activity // inferred from electronic annotation /// 0016627 // oxidoreductase activity, acting on the CH-CH group of donors // inf…	chr10:124815842-124817883 (+) // 84.09 // q26.13
226537_at	HINT3	histidine triad nucleotide binding protein 3	1.46314	0.0164393	1.61644	0.0244655	1.61592	0.0857403	283.891	372.223	331.465	575.363	455.152	484.978	272.121	275.995	262.464	356.97	439.867	523.71	61.0555	60.9942	79.5611	105.779	74.3759	98.6608	-0.223518	0.167311	0	0.795618	0.457492	0.549064	0	0.0203972	-0.052125	0.391555	0.692821	0.944521	0	-0.00144911	0.381942	0.792865	0.284715	0.692356	135114		0005634 // nucleus // inferred from electronic annotation /// 0005737 // cytoplasm // inferred from electronic annotation	0003824 // catalytic activity // inferred from electronic annotation /// 0016787 // hydrolase activity // inferred from electronic annotation	chr6:126277625-126300746 (+) // 90.22 // q22.32
226680_at	IKZF5	IKAROS family zinc finger 5 (Pegasus)	1.38219	0.149506	1.10821	0.311739	1.2866	0.00558778	64.894	115.299	93.3176	177.754	105.086	128.983	156.048	138.351	135.593	153.321	147.241	271.244	106.211	103.571	89.4147	140.722	133.255	128.358	-0.524066	0.305153	0	0.929659	0.171355	0.466957	0.173661	0	-0.0290527	0.148226	0.0898533	0.971263	0.0363145	0	-0.212038	0.442223	0.363568	0.309546	64376	0006350 // transcription // inferred from electronic annotation /// 0045449 // regulation of transcription // inferred from electronic annotation	0005622 // intracellular // inferred from electronic annotation /// 0005634 // nucleus // inferred from direct assay /// 0005634 // nucleus // inferred from electronic annotation /// 0005730 // nucleolus // inferred from direct assay	0003676 // nucleic acid binding // inferred from electronic annotation /// 0003677 // DNA binding // inferred from electronic annotation /// 0008270 // zinc ion binding // inferred from electronic annotation /// 0046872 // metal ion binding // inferred from electronic annotation	chr10:124750322-124752516 (-) // 88.43 // q26.13
226936_at	CENPW	centromere protein W	1.34227	0.00172085	1.26149	0.132578	1.31273	0.0174636	2205.32	2316.93	2240.03	2973.56	3006.74	3313.19	1793.45	1913.85	2215.52	3147.44	2168.57	2414.3	1798.46	1725.44	2065.71	2607.08	2284.85	2360.89	-0.0225325	0.0486946	0	0.408671	0.424678	0.564699	-0.0937462	0	0.211166	0.717698	0.180264	0.335123	0	-0.0597954	0.199871	0.535673	0.345333	0.392565	387103		0000775 // chromosome, centromeric region // inferred from electronic annotation /// 0005634 // nucleus // inferred from electronic annotation	0003677 // DNA binding // inferred from electronic annotation	chr6:126661250-126669754 (+) // 77.42 // q22.32
227172_at	TMEM116	transmembrane protein 116	1.19428	0.0501318	1.34724	0.00222061	1.36303	0.0336001	299.809	378.028	370.965	407.17	443.036	494.23	345.274	338.942	355.31	455.533	514.62	465.168	139.085	114.098	121.964	194.777	152.37	166.241	-0.307238	0.0272112	0	0.13435	0.256142	0.4139	0	-0.0267019	0.0413342	0.399815	0.575766	0.43001	0.18951	-0.0961814	0	0.675368	0.321121	0.446821	89894		0016020 // membrane // inferred from electronic annotation /// 0016021 // integral to membrane // inferred from electronic annotation		chr12:112369101-112450943 (-) // 98.18 // q24.13
227471_at	HACE1	HECT domain and ankyrin repeat containing, E3 ubiquitin protein ligase 1	1.11402	0.407249	1.34088	0.0406272	1.37452	0.00403888	60.4477	139.659	150.412	173.067	114.275	155.582	160.609	163.592	146.326	209.086	215.357	293.399	200.148	175.874	168.393	248.341	236.156	241.743	-1.20815	0	0.107019	0.309424	-0.2894	0.155769	0	0.0265489	-0.134364	0.380544	0.423178	0.869313	0.186522	0	-0.0627112	0.497777	0.4252	0.458931	57531	0006464 // protein modification process // inferred from electronic annotation	0005622 // intracellular // inferred from electronic annotation /// 0005737 // cytoplasm // inferred from electronic annotation /// 0005783 // endoplasmic reticulum // inferred from electronic annotation	0016874 // ligase activity // inferred from electronic annotation /// 0016881 // acid-amino acid ligase activity // inferred from electronic annotation	chr6:105175968-105235289 (-) // 86.56 // q16.3
227654_at	FAM65C	family with sequence similarity 65, member C	1.78959	0.0111071	2.21611	0.11885	1.33075	0.0268308	56.7913	68.3711	71.2038	122.356	137.14	98.5711	131.908	92.6921	45.2048	105.896	205.416	205.478	193.957	232.164	254.473	308.954	382.54	304.921	-0.267716	0	0.058569	0.83963	1.00419	0.527779	0.509008	0	-1.03597	0.192124	1.14803	1.14847	-0.259412	0	0.13237	0.412244	0.720465	0.39329	140876				chr20:49202648-49212801 (-) // 97.35 // q13.13
227728_at	PPM1A	protein phosphatase, Mg2+/Mn2+ dependent, 1A	1.31741	0.0215156	1.16806	0.280628	1.42695	0.000416145	151.633	200.444	182.562	240.509	229.717	270.392	341.232	305.231	201.155	279.685	356.529	538.254	278.545	277.96	305.699	397.47	390.688	406.727	-0.2678	0.134813	0	0.397705	0.331474	0.566667	0.160851	0	-0.601598	-0.1261	0.224119	0.818386	0	-0.00303173	0.134199	0.512936	0.488108	0.54615	5494	0006470 // protein dephosphorylation // inferred from electronic annotation /// 0016055 // Wnt receptor signaling pathway // inferred from direct assay /// 0016311 // dephosphorylation // inferred from direct assay /// 0030177 // positive regulation of Wnt receptor signaling pathway // inferred from direct assay /// 0043123 // positive regulation of I-kappaB kinase/NF-kappaB cascade // inferred f…	0005624 // membrane fraction // inferred from electronic annotation /// 0005891 // voltage-gated calcium channel complex // inferred from electronic annotation /// 0008287 // protein serine/threonine phosphatase complex // inferred from electronic annotation /// 0043005 // neuron projection // inferred from electronic annotation	0000287 // magnesium ion binding // inferred from electronic annotation /// 0003824 // catalytic activity // inferred from electronic annotation /// 0004721 // phosphoprotein phosphatase activity // inferred from electronic annotation /// 0004722 // protein serine/threonine phosphatase activity // inferred from direct assay /// 0004722 // protein serine/threonine phosphatase activity // inferred …	chr14:60764454-60765803 (+) // 84.08 // q23.1
227840_at	C2orf76	chromosome 2 open reading frame 76	1.66129	0.00398233	1.40319	0.0179917	1.84603	0.00429682	325.815	380.238	368.802	633.907	520.004	612.688	319.571	294.179	284.049	412.79	362.923	455.243	312.224	194.997	256.738	510.483	473.946	449.204	-0.178793	0.044054	0	0.781424	0.495676	0.732306	0.119442	0	-0.0505543	0.488713	0.302969	0.629941	0.28229	-0.396843	0	0.991569	0.884428	0.807077	130355				chr2:120059801-120124404 (-) // 95.89 // q14.2
227878_s_at	ALKBH7	alkB, alkylation repair homolog 7 (E. coli)	1.31247	0.00143046	1.43699	0.0559645	1.16334	0.0791246	306.489	334.599	306.456	392.111	402.258	412.114	280.001	284.671	319.321	356.894	523.127	409.071	247.904	198.24	267.928	327.99	278.209	288.396	0	0.126599	-0.000152588	0.355428	0.392287	0.42721	-0.0238667	0	0.165709	0.326196	0.877864	0.523053	0	-0.322535	0.112061	0.403867	0.166386	0.218267	84266	0055114 // oxidation reduction // inferred from electronic annotation	0005576 // extracellular region // inferred from electronic annotation /// 0005634 // nucleus // inferred from electronic annotation /// 0005737 // cytoplasm // inferred from electronic annotation /// 0005739 // mitochondrion // inferred from electronic annotation	0016491 // oxidoreductase activity // inferred from electronic annotation /// 0016702 // oxidoreductase activity, acting on single donors with incorporation of molecular oxygen, incorporation of two atoms of oxygen // inferred from electronic annotation /// 0046872 // metal ion binding // inferred from electronic annotation	chr19:6374288-6375042 (+) // 89.54 // p13.3
227934_at	KPNA5	karyopherin alpha 5 (importin alpha 6)	1.60031	0.0183059	1.40181	0.301102	1.71006	0.0144122	139.974	162.96	149.654	308.417	221.104	239.492	145.863	146.45	129.149	204.472	112.062	257.727	94.1545	139.62	107.635	184.063	203.842	166.904	-0.0964684	0.122889	0	1.04325	0.563096	0.678351	0	0.00579262	-0.175578	0.48729	-0.380315	0.821232	-0.193047	0.375351	0	0.774046	0.921298	0.632873	3841	0006606 // protein import into nucleus // inferred from electronic annotation /// 0006607 // NLS-bearing substrate import into nucleus // traceable author statement /// 0006810 // transport // inferred from electronic annotation /// 0006886 // intracellular protein transport // inferred from electronic annotation /// 0015031 // protein transport // inferred from electronic annotation	0005634 // nucleus // inferred from electronic annotation /// 0005643 // nuclear pore // inferred from electronic annotation /// 0005737 // cytoplasm // inferred from electronic annotation	0005488 // binding // inferred from electronic annotation /// 0005515 // protein binding // inferred from physical interaction /// 0008565 // protein transporter activity // inferred from electronic annotation	chr6:117055251-117055908 (+) // 80.93 // q22.1
227983_at	RILPL2	Rab interacting lysosomal protein-like 2	1.47479	0.00330337	1.7763	0.000206351	1.29325	0.0580059	444.377	454.876	452.4	667.196	619.242	742.493	259.363	258.95	251.226	459.973	481.087	428.615	107.152	81.0883	117.676	138.574	150.332	123.106	-0.025815	0.00787544	0	0.560512	0.452905	0.714778	0.00229549	0	-0.0436878	0.828874	0.893622	0.727008	0	-0.402092	0.135163	0.371003	0.488498	0.20025	196383		0005737 // cytoplasm // inferred from electronic annotation /// 0005829 // cytosol // inferred from electronic annotation	0042802 // identical protein binding // inferred from physical interaction	chr12:123899931-123920673 (-) // 83.29 // q24.31
228003_at	RAB30	RAB30, member RAS oncogene family	1.38621	0.0142278	1.50289	0.00119503	1.30487	0.0614298	359.654	385.375	335.863	513.189	498.558	431.071	171.407	152.955	148.821	232.604	229.874	217.351	47.5932	32.0776	39.0215	56.4911	49.6264	50.9179	0	0.0996532	-0.0987387	0.512878	0.47115	0.261315	0.164317	0	-0.0395288	0.604765	0.587736	0.50692	0.286487	-0.282701	0	0.533753	0.346838	0.383903	27314	0007264 // small GTPase mediated signal transduction // inferred from electronic annotation /// 0015031 // protein transport // inferred from electronic annotation	0005795 // Golgi stack // traceable author statement /// 0005886 // plasma membrane // inferred from electronic annotation /// 0016020 // membrane // inferred from electronic annotation	0000166 // nucleotide binding // inferred from electronic annotation /// 0003924 // GTPase activity // traceable author statement /// 0005525 // GTP binding // inferred from electronic annotation	chr11:82689557-82691668 (-) // 94.92 // q14.1
228047_at	SNORA72	small nucleolar RNA, H/ACA box 72	1.46782	0.0266864	1.43311	0.0171567	1.40675	0.0524443	116.947	164.218	149.87	256.404	219.982	192.644	116.648	101.757	106.53	152.669	136.289	173.745	87.9639	53.9274	70.3148	109.627	93.2479	98.9155	-0.357861	0.131902	0	0.774708	0.553672	0.362226	0.130912	-0.0661202	0	0.51915	0.355411	0.705717	0.323083	-0.382809	0	0.640703	0.407242	0.492368	26775				chr8:99053882-99054799 (-) // 91.68 // q22.2
228081_at	CCNG2	cyclin G2	1.53209	0.00193353	1.31613	0.269762	1.36123	0.0275693	47.0946	50.1901	44.5851	72.1531	68.1367	79.0172	91.3938	81.0341	49.4362	71.194	114.44	106.651	129.79	109.658	112.119	157.839	135.419	152.619	0	0.0918403	-0.079001	0.615499	0.53287	0.746606	0.173566	0	-0.712964	-0.186776	0.497985	0.3963	0.211151	-0.0320163	0	0.493422	0.272404	0.444907	901	0000075 // cell cycle checkpoint // traceable author statement /// 0007049 // cell cycle // inferred from electronic annotation /// 0007067 // mitosis // inferred from electronic annotation /// 0051301 // cell division // inferred from electronic annotation /// 0051726 // regulation of cell cycle // inferred from electronic annotation	0005737 // cytoplasm // inferred from electronic annotation		chr4:78090727-78091648 (+) // 13.99 // q21.1
228239_at	FAM165B	family with sequence similarity 165, member B	1.63942	0.00516173	1.34988	0.0548487	1.37853	0.10516	40.4674	54.8203	48.5203	87.5298	73.4881	79.5449	43.7702	46.3699	33.6166	52.319	59.0843	75.0336	54.5421	51.8508	72.6107	75.1877	69.2008	79.5267	-0.261829	0.176124	0	0.851187	0.598923	0.713182	0	0.0832386	-0.380773	0.257385	0.432826	0.777589	0	-0.0730033	0.412813	0.463126	0.343419	0.544069	54065		0016020 // membrane // inferred from electronic annotation /// 0016021 // integral to membrane // inferred from electronic annotation		chr21:35751726-35775068 (+) // 82.54 // q22.11
228458_at	C6orf226	chromosome 6 open reading frame 226	1.36242	0.0069345	1.42213	0.00476201	1.3555	0.00705774	220.669	269.404	274.903	367.041	417.62	361.256	263.904	293.218	333.446	440.167	416.995	409.977	72.9142	55.962	72.3199	105.502	94.9461	98.0294	-0.287887	0	0.0291481	0.44617	0.632419	0.423249	-0.151958	0	0.18548	0.586079	0.508057	0.483569	0.011807	-0.369946	0	0.544812	0.392716	0.438822	441150				chr6:42857959-42858551 (-) // 98.49 // p21.1
228641_at	CARD8	caspase recruitment domain family, member 8	1.43224	0.11086	1.4876	0.00156138	1.54999	0.00186021	56.1439	81.6741	76.1339	149.029	109.042	82.8636	111.708	113.941	102.344	155.849	166.177	178.773	48.6792	41.4335	51.4498	79.2054	70.9131	75.4521	-0.43941	0.101339	0	0.968987	0.518276	0.1222	0	0.0285597	-0.126302	0.480424	0.57299	0.6784	0	-0.232505	0.0798612	0.702294	0.542748	0.632257	22900	0006915 // apoptosis // inferred from electronic annotation /// 0042981 // regulation of apoptosis // inferred from electronic annotation /// 0043124 // negative regulation of I-kappaB kinase/NF-kappaB cascade // inferred from direct assay /// 0043280 // positive regulation of caspase activity // inferred from direct assay /// 0050718 // positive regulation of interleukin-1 beta secretion // infe…	0005622 // intracellular // inferred from electronic annotation /// 0005634 // nucleus // inferred from direct assay /// 0005634 // nucleus // inferred from electronic annotation /// 0005737 // cytoplasm // inferred from direct assay /// 0005737 // cytoplasm // inferred from electronic annotation	0005515 // protein binding // inferred from physical interaction /// 0005515 // protein binding // inferred from electronic annotation /// 0008656 // caspase activator activity // inferred from direct assay /// 0032089 // NACHT domain binding // inferred from physical interaction /// 0042803 // protein homodimerization activity // inferred from direct assay	chr19:48741469-48759150 (-) // 81.5 // q13.33
228753_at	LOC100128737	hypothetical LOC100128737	1.78861	0.00501059	1.36096	0.0658489	1.4215	0.0138269	86.6549	97.4034	104.654	174.216	176.333	142.366	151.27	148.102	128.718	155.697	212.766	201.56	35.7761	33.2308	32.5327	50.5887	47.2375	41.026	-0.168692	0	0.103587	0.838836	0.856256	0.547558	0.0305357	0	-0.202371	0.0721569	0.52268	0.44462	0.106476	0	-0.0306296	0.606293	0.507412	0.304019	100128737				chr7:107383198-107384072 (-) // 72.65 // q22.3
229027_at	PPM1A	protein phosphatase, Mg2+/Mn2+ dependent, 1A	1.5022	0.112736	1.1893	0.273989	1.50467	0.0843481	89.5348	146.384	142.55	219.089	138.695	214.139	182.454	226.407	168.271	216.993	213.786	446.135	76.8647	49.1257	51.6096	88.4761	77.2327	77.6556	-0.670948	0.0382857	0	0.620046	-0.0395546	0.587078	0	0.311384	-0.116752	0.250113	0.228636	1.28995	0.574681	-0.0711627	0	0.777649	0.581573	0.589449	5494	0006470 // protein dephosphorylation // inferred from electronic annotation /// 0016055 // Wnt receptor signaling pathway // inferred from direct assay /// 0016311 // dephosphorylation // inferred from direct assay /// 0030177 // positive regulation of Wnt receptor signaling pathway // inferred from direct assay /// 0043123 // positive regulation of I-kappaB kinase/NF-kappaB cascade // inferred f…	0005624 // membrane fraction // inferred from electronic annotation /// 0005891 // voltage-gated calcium channel complex // inferred from electronic annotation /// 0008287 // protein serine/threonine phosphatase complex // inferred from electronic annotation /// 0043005 // neuron projection // inferred from electronic annotation	0000287 // magnesium ion binding // inferred from electronic annotation /// 0003824 // catalytic activity // inferred from electronic annotation /// 0004721 // phosphoprotein phosphatase activity // inferred from electronic annotation /// 0004722 // protein serine/threonine phosphatase activity // inferred from direct assay /// 0004722 // protein serine/threonine phosphatase activity // inferred …	chr14:60753960-60755270 (+) // 96.48 // q23.1
229109_s_at	BLVRA	Biliverdin reductase A	1.66473	0.0434012	1.52952	0.00961995	1.19846	0.154033	41.2837	52.2654	43.6654	82.4717	55.9121	72.6913	28.4937	21.9089	29.9258	37.7369	44.5718	43.5815	52.5079	62.2231	56.1927	61.1279	67.3444	88.4048	-0.0809183	0.259365	0	0.917407	0.356668	0.73529	0	-0.379126	0.0707469	0.405335	0.645492	0.613074	-0.097847	0.147068	0	0.12145	0.261177	0.653743	644	0008152 // metabolic process // inferred from electronic annotation /// 0042167 // heme catabolic process // not recorded /// 0042167 // heme catabolic process // traceable author statement /// 0042167 // heme catabolic process // inferred from electronic annotation /// 0055114 // oxidation reduction // inferred from direct assay /// 0055114 // oxidation reduction // inferred from electronic anno…	0005737 // cytoplasm // inferred from electronic annotation	0003824 // catalytic activity // inferred from electronic annotation /// 0004074 // biliverdin reductase activity // inferred from direct assay /// 0004074 // biliverdin reductase activity // inferred from electronic annotation /// 0005488 // binding // inferred from electronic annotation /// 0008270 // zinc ion binding // inferred from electronic annotation /// 0016491 // oxidoreductase activity…	chr7:43840061-43846780 (-) // 92.59 // p13
229131_at	EXD2	exonuclease 3'-5' domain containing 2	1.56592	0.062878	1.29429	0.099892	1.37045	0.00702779	88.5672	132.48	105.951	165.91	130.429	179.321	130.568	123.863	101.028	126.625	160.315	160.636	184.731	166.831	196.627	286.26	244.321	253.164	-0.258546	0.322383	0	0.647012	0.29987	0.759154	0.0760531	0	-0.293983	0.031816	0.372166	0.375052	0	-0.147038	0.090034	0.631899	0.403354	0.454645	55218	0006139 // nucleobase, nucleoside, nucleotide and nucleic acid metabolic process // inferred from electronic annotation	0005622 // intracellular // inferred from electronic annotation	0003676 // nucleic acid binding // inferred from electronic annotation /// 0004518 // nuclease activity // inferred from electronic annotation /// 0004527 // exonuclease activity // inferred from electronic annotation /// 0008408 // 3'-5' exonuclease activity // inferred from electronic annotation /// 0016787 // hydrolase activity // inferred from electronic annotation	chr14:69709305-69710735 (+) // 47.29 // q24.1
229317_at	KPNA5	karyopherin alpha 5 (importin alpha 6)	1.92746	0.0200573	1.3573	0.313119	1.47317	0.00347963	60.4289	97.2543	89.4715	240.45	172.453	154.359	108.66	100.071	83.7544	135.826	80.0209	177.855	65.0815	52.6069	67.1788	99.7984	89.6802	95.8759	-0.566191	0.120334	0	1.42624	0.946704	0.786787	0.118796	0	-0.256783	0.440734	-0.322571	0.82968	0	-0.306995	0.0457578	0.616768	0.462542	0.55892	3841	0006606 // protein import into nucleus // inferred from electronic annotation /// 0006607 // NLS-bearing substrate import into nucleus // traceable author statement /// 0006810 // transport // inferred from electronic annotation /// 0006886 // intracellular protein transport // inferred from electronic annotation /// 0015031 // protein transport // inferred from electronic annotation	0005634 // nucleus // inferred from electronic annotation /// 0005643 // nuclear pore // inferred from electronic annotation /// 0005737 // cytoplasm // inferred from electronic annotation	0005488 // binding // inferred from electronic annotation /// 0005515 // protein binding // inferred from physical interaction /// 0008565 // protein transporter activity // inferred from electronic annotation	chr6:117056036-117056803 (+) // 92.52 // q22.1
229390_at	FAM26F	family with sequence similarity 26, member F	3.44311	0.00535201	1.4636	0.177277	1.45938	0.0215024	57.9936	94.7473	79.9477	307.427	275.269	200.553	27.3958	28.5612	38.0226	71.9296	36.6752	41.8021	9.48807	9.50665	11.1649	11.9147	14.0293	13.8738	-0.463162	0.245028	0	1.94311	1.78371	1.32685	-0.0601029	0	0.4128	1.33253	0.36075	0.549521	-0.00282335	0	0.231967	0.325737	0.561436	0.545351	441168		0016020 // membrane // inferred from electronic annotation /// 0016021 // integral to membrane // inferred from electronic annotation		chr6:116782532-116784946 (+) // 97.23 // q22.1
229444_at	LOC100131607	hypothetical LOC100131607	1.52758	0.0132908	2.09605	0.0331894	1.31367	0.085573	137.199	151.669	148.888	227.438	223.155	297.132	211.698	177.613	122.142	251.571	372.285	411.345	79.0315	69.6226	98.5537	119.779	103.821	97.3383	-0.117955	0.026701	0	0.611245	0.583822	0.996877	0.253274	0	-0.540181	0.502231	1.06767	1.21161	0	-0.182873	0.318482	0.599874	0.393599	0.30058	100131607				chr6:34664760-34665247 (+) // 61.05 // p21.31
229483_at			1.09227	0.269774	1.29548	0.161306	1.47594	0.0220296	37.8528	53.6436	55.2705	113.382	58.5934	52.2785	48.6228	39.9462	18.8759	51.7496	49.0031	52.4859	175.294	149.488	132.222	196.821	220.635	245.97	-0.503007	0	0.0431037	1.07972	0.127333	-0.0371885	0.283575	0	-1.08151	0.37349	0.294814	0.393872	0.229747	0	-0.177068	0.396858	0.561638	0.718453					chr7:129493911-129494647 (-) // 75.47 // q32.2
229679_at	C12orf76 /// LOC100510175	chromosome 12 open reading frame 76 /// hypothetical LOC100510175	1.42094	0.0808278	2.07403	0.0684856	1.43632	0.13795	90.2931	121.95	111.127	157.905	118.946	161.888	108.322	111.727	106.551	128.098	224.663	250.059	86.6186	105.156	86.0299	159.967	98.4108	124.412	-0.29952	0.134079	0	0.506844	0.0981011	0.542787	0	0.0446539	-0.0237851	0.241923	1.05244	1.20694	0	0.279781	-0.0098381	0.885027	0.18414	0.522379	100510175 /// 400073				chr12:110465849-110486301 (-) // 75.44 // q24.11
229955_at	FBXO3	F-box protein 3	1.28255	0.234541	1.25214	0.213884	1.82382	0.000634298	28.6807	44.0382	49.0847	56.4812	40.4203	63.1784	97.4841	97.3194	81.1579	87.1128	121.858	142.693	80.816	79.9954	92.4656	150.271	147.394	135.029	-0.618678	0	0.156517	0.359015	-0.123675	0.520675	0.0024395	0	-0.261996	-0.159843	0.324399	0.552114	0	-0.0147238	0.194277	0.89485	0.866965	0.740555	26273	0006508 // proteolysis // traceable author statement /// 0016567 // protein ubiquitination // non-traceable author statement	0000151 // ubiquitin ligase complex // non-traceable author statement /// 0005634 // nucleus // inferred from electronic annotation	0004842 // ubiquitin-protein ligase activity // traceable author statement /// 0004842 // ubiquitin-protein ligase activity // non-traceable author statement	chr11:33765385-33766063 (-) // 67.11 // p13
230281_at	C16orf46	chromosome 16 open reading frame 46	1.28903	0.0264513	1.70819	0.114981	1.58202	0.0243184	77.2865	103.929	97.3212	125.45	116.071	131.215	141.301	110.755	92.1167	133.755	189.191	263.315	92.7379	54.5925	77.8311	163.015	122.742	123.131	-0.332537	0.0947762	0	0.366288	0.254184	0.431103	0.351395	0	-0.265839	0.272223	0.77247	1.24942	0.252811	-0.511643	0	1.06658	0.657207	0.661772	123775				chr16:81087101-81087565 (-) // 92.6 // q23.2
230333_at			1.13929	0.195869	2.2021	0.0458012	1.66813	0.0895703	37.3831	44.0904	28.5889	55.8301	42.5902	41.5395	30.4829	35.8948	31.0926	58.271	68.4692	111.453	77.3246	98.2157	62.3479	128.988	92.8802	154.67	0	0.23808	-0.38693	0.578658	0.188136	0.152096	-0.0285711	0.207201	0	0.906205	1.13888	1.84179	0	0.345027	-0.310585	0.738236	0.264444	1.0002					chrX:23802705-23803157 (-) // 98.26 // p22.11
230449_x_at			1.69007	0.0200597	1.197	0.0748764	1.19021	0.137723	216.361	163.917	154.063	239.31	277.616	277.031	232.84	227.493	196.003	272.308	271.696	377.113	109.303	151.854	174.343	172.982	192.133	180.738	0.400475	0	-0.0894456	0.545915	0.760123	0.757084	0.0335174	0	-0.21495	0.259418	0.256171	0.729174	-0.474354	0	0.199246	0.187937	0.33942	0.251212					chr8:100025093-100025672 (-) // 42.93 // q22.2
230450_at			1.30904	0.070014	1.38723	0.0482502	1.7879	0.00785402	88.5095	77.532	85.0705	125.321	111.36	91.2011	54.6324	53.1181	69.6642	71.4042	75.7878	77.0331	43.8445	48.1466	43.8445	80.5309	78.3898	62.7119	0.0571733	-0.133866	0	0.558899	0.388504	0.100392	0	-0.0405526	0.350662	0.386252	0.472209	0.495723	0	0.135038	0	0.877145	0.838269	0.516343					chr7:35839497-35840529 (-) // 86.67 // p14.2
230527_at			1.95423	0.00298321	1.52386	0.235549	1.3321	0.0168815	43.2708	60.9684	63.2731	134.71	119.146	107.786	107.493	89.9117	55.3864	79.3283	142.529	137.012	24.8561	35.3733	32.8466	43.7551	42.7158	46.7192	-0.494666	0	0.0535316	1.14373	0.966597	0.822043	0.257662	0	-0.698976	-0.180673	0.664679	0.607726	-0.402144	0.106915	0	0.413705	0.379024	0.50827					chr1:59281241-59281713 (+) // 63.98 // p32.1
231111_at			1.20929	0.101808	1.06331	0.309146	1.29041	0.0230989	48.5043	63.7642	63.2112	117.376	75.1833	76.4407	69.1781	65.8384	49.6599	70.0068	61.4108	115.249	83.0257	86.3721	64.723	107.137	99.5487	116.004	-0.382069	0.0125666	0	0.892887	0.250231	0.274161	0.0713844	0	-0.40685	0.0885654	-0.100438	0.807752	0	0.0570083	-0.35928	0.367833	0.261845	0.482548					chr1:169820151-169820765 (-) // 65.69 // q24.2
231285_at	STT3B	STT3, subunit of the oligosaccharyltransferase complex, homolog B (S. cerevisiae)	1.25004	0.0534064	1.2717	0.00512261	1.36614	0.104158	45.4174	51.352	53.5137	77.8204	58.6422	64.1922	79.3394	73.7747	81.4768	100.896	100.463	113.326	30.5172	34.5129	24.412	53.6771	41.6908	34.2135	-0.177177	0	0.0594869	0.599726	0.191518	0.321978	0	-0.104911	0.038352	0.346763	0.340558	0.514372	0	0.177514	-0.322033	0.814683	0.450104	0.16494	201595	0006486 // protein glycosylation // inferred from electronic annotation /// 0018279 // protein N-linked glycosylation via asparagine // inferred from direct assay	0005783 // endoplasmic reticulum // inferred from electronic annotation /// 0005789 // endoplasmic reticulum membrane // inferred from electronic annotation /// 0008250 // oligosaccharyltransferase complex // inferred from direct assay /// 0016020 // membrane // inferred from electronic annotation /// 0016021 // integral to membrane // inferred from electronic annotation	0004576 // oligosaccharyl transferase activity // inferred from electronic annotation /// 0004579 // dolichyl-diphosphooligosaccharide-protein glycotransferase activity // traceable author statement /// 0004579 // dolichyl-diphosphooligosaccharide-protein glycotransferase activity // inferred from electronic annotation /// 0005515 // protein binding // inferred from physical interaction /// 00167…	chr3:31573146-31573444 (-) // 69.73 // p23
231956_at	RNF213	ring finger protein 213	3.17454	0.138758	1.38196	0.158236	1.51425	0.0686867	27.2772	44.3457	33.6759	160.256	106.905	37.2283	75.2833	55.2629	30.4722	77.4172	74.7118	76.3712	82.1204	59.584	52.067	90.2249	102.677	81.6966	-0.304024	0.397076	0	2.25059	1.66655	0.14468	0.446018	0	-0.85882	0.486342	0.435023	0.466716	0.462815	0	-0.194558	0.5986	0.785115	0.45535	57674			0000166 // nucleotide binding // inferred from electronic annotation /// 0005515 // protein binding // inferred from electronic annotation /// 0008270 // zinc ion binding // inferred from electronic annotation /// 0017111 // nucleoside-triphosphatase activity // inferred from electronic annotation /// 0046872 // metal ion binding // inferred from electronic annotation	chr17:78261757-78310700 (+) // 96.29 // q25.3
233124_s_at	ECHDC1	enoyl CoA hydratase domain containing 1	1.31068	0.10525	1.40044	0.160888	1.45894	0.0202705	612.775	523.411	574.409	752.863	594.907	839.71	300.455	340.76	296.363	542.551	317.447	420.769	17.5397	17.5986	14.4334	25.5893	32.1718	23.4455	0.0932789	-0.134133	0	0.39031	0.0505857	0.547814	0	0.181607	-0.0197802	0.852612	0.0793695	0.485883	0	0.00484276	-0.281213	0.544917	0.875177	0.418689	55862	0008152 // metabolic process // inferred from electronic annotation		0003824 // catalytic activity // inferred from electronic annotation /// 0016853 // isomerase activity // inferred from electronic annotation	chr6:127610924-127637005 (-) // 99.16 // q22.33
233369_at			1.26733	0.119136	1.26043	0.0510017	1.41835	0.0055246	101.829	110.488	122.368	140.025	171.477	119.523	93.44	86.6132	59.9906	109.17	105.419	110.915	77.8748	83.1119	64.0549	110.454	106.8	119.631	-0.117738	0	0.147337	0.341791	0.634121	0.113402	0.109454	0	-0.529851	0.333916	0.283475	0.356796	0	0.0938978	-0.281849	0.504213	0.455678	0.619363					chr14:50642165-50644188 (-) // 35.72 // q21.3
235309_at	RPS15A	ribosomal protein S15a	1.24859	0.129845	1.32017	0.183689	1.35736	0.0125525	98.2297	85.443	90.0843	101.297	112.479	154.067	141.964	127.779	107.791	124.546	199.939	168.69	354.355	370.322	273.446	488.658	448.132	480.988	0.124885	-0.0763121	0	0.169247	0.320305	0.774216	0.151871	0	-0.245423	-0.0369821	0.645904	0.40072	0	0.0635824	-0.373939	0.46363	0.338728	0.440804	6210	0006412 // translation // inferred by curator /// 0006412 // translation // non-traceable author statement /// 0006412 // translation // inferred from electronic annotation /// 0006414 // translational elongation // not recorded /// 0008284 // positive regulation of cell proliferation // inferred from direct assay /// 0009615 // response to virus // inferred from direct assay /// 0045787 // posit…	0005622 // intracellular // inferred from electronic annotation /// 0005737 // cytoplasm // inferred from direct assay /// 0005739 // mitochondrion // inferred from electronic annotation /// 0005829 // cytosol // not recorded /// 0005840 // ribosome // inferred from electronic annotation /// 0022627 // cytosolic small ribosomal subunit // inferred from direct assay /// 0030529 // ribonucleoprotei…	0003723 // RNA binding // non-traceable author statement /// 0003735 // structural constituent of ribosome // inferred from direct assay /// 0003735 // structural constituent of ribosome // non-traceable author statement /// 0003735 // structural constituent of ribosome // inferred from electronic annotation /// 0005515 // protein binding // inferred from physical interaction	chr16:18792616-18793371 (-) // 71.89 // p12.3
235646_at			1.32842	0.0777731	1.35803	0.0218565	1.34077	0.0267895	97.2899	145.817	142.379	189.14	189.376	150.494	153.843	150.279	92.2524	200.601	223.486	204.084	85.5862	67.7005	75.4919	101.217	94.0951	114.426	-0.549375	0.0344267	0	0.409715	0.411518	0.0799708	0.0338111	0	-0.703988	0.41668	0.57254	0.441517	0.181057	-0.157156	0	0.423064	0.317798	0.600016
235959_at			1.45628	0.0388884	1.28876	0.0296832	1.26005	0.0223261	26.2041	38.7017	34.6152	71.0082	50.4093	49.7496	37.2396	34.8351	32.0783	44.894	40.0331	49.0659	23.5256	21.8026	23.6752	29.6435	26.6501	32.6612	-0.401611	0.160995	0	1.03658	0.542285	0.52328	0.0962949	0	-0.118945	0.365979	0.20065	0.494177	0	-0.109734	0.00914431	0.333482	0.179907	0.473346					chr1:235387015-235387576 (-) // 92.73 // q42.3
236090_at			1.23249	0.0208635	1.41558	0.0141549	1.7055	0.00142629	75.9931	81.0134	81.0894	98.5971	99.8481	120.447	43.4471	53.369	60.5661	75.5483	81.6451	71.7668	138.932	128.119	120.755	237.505	218.507	202.188	-0.0922933	0	0.00135136	0.283383	0.301573	0.572167	-0.296742	0	0.182508	0.501398	0.613365	0.427315	0.116898	0	-0.0854049	0.890475	0.770198	0.658212					chr6:111219379-111219959 (+) // 35.48 // q21
236174_at			1.79603	0.0568111	1.28834	0.141016	1.27199	0.160942	37.5472	53.5716	46.6446	109.869	83.7753	61.4454	60.6919	60.1831	68.2817	74.0229	78.192	121.421	29.3955	18.821	23.4981	39.646	27.2242	29.8893	-0.313003	0.19976	0	1.236	0.844815	0.397595	0	-0.0121479	0.169994	0.286468	0.365516	1.00044	0.323053	-0.320199	0	0.754635	0.212346	0.347086					chr5:72793377-72794118 (-) // 98.65 // q13.2
236180_at			2.28174	0.00125393	1.77138	0.40445	1.33398	0.345477	45.7217	57.4196	70.2012	131.017	117.619	132.918	52.5653	39.6378	32.384	26.7689	72.1615	70.2135	27.8064	58.5972	37.7818	48.9299	50.4	54.3994	-0.328666	0	0.28995	1.19014	1.0345	1.21092	0.407232	0	-0.291598	-0.566321	0.864352	0.824871	-0.442275	0.633141	0	0.373025	0.415733	0.525898					chr12:8116209-8116752 (-) // 44.57 // p13.31
236451_at			1.27602	0.115789	1.03074	0.271837	1.98998	0.00446868	42.5161	60.9754	54.0431	107.166	66.6746	68.96	68.7082	67.5707	51.9432	66.3669	69.6478	111.858	25.6839	22.4476	21.5328	48.155	37.1523	44.6703	-0.346099	0.174117	0	0.987672	0.303027	0.351651	0.024085	0	-0.379463	-0.0259342	0.0436792	0.727193	0.194304	0	-0.0600243	1.10112	0.726891	0.992753					chr2:162104788-162105560 (+) // 94.66 // q24.2
238017_at	SDR16C5	short chain dehydrogenase/reductase family 16C, member 5	1.60964	0.00275989	2.54215	0.0022373	1.84121	0.014867	16.4278	22.6423	23.73	36.446	35.3156	37.004	30.6315	23.3607	25.9174	53.0275	67.8743	65.8859	34.9483	31.5014	34.9483	82.7858	55.1549	64.3471	-0.462883	0	0.0676894	0.686739	0.641286	0.70866	0.241096	-0.149837	0	1.03282	1.38895	1.34605	0	-0.149807	0	1.24416	0.658267	0.880654	195814	0008152 // metabolic process // inferred from electronic annotation /// 0042572 // retinol metabolic process // inferred from direct assay /// 0042574 // retinal metabolic process // inferred from direct assay /// 0043616 // keratinocyte proliferation // inferred from mutant phenotype /// 0050908 // detection of light stimulus involved in visual perception // non-traceable author statement /// 00…	0000299 // integral to membrane of membrane fraction // inferred from direct assay /// 0005783 // endoplasmic reticulum // inferred from electronic annotation /// 0005789 // endoplasmic reticulum membrane // inferred from direct assay /// 0005789 // endoplasmic reticulum membrane // inferred from electronic annotation /// 0016020 // membrane // inferred from electronic annotation /// 0016021 // i…	0003824 // catalytic activity // inferred from electronic annotation /// 0004745 // retinol dehydrogenase activity // inferred from direct assay /// 0004745 // retinol dehydrogenase activity // inferred from electronic annotation /// 0005488 // binding // inferred from electronic annotation /// 0016491 // oxidoreductase activity // inferred from electronic annotation	chr8:57213781-57232683 (-) // 98.22 // q12.1
238389_s_at			1.56586	0.00297926	1.38713	0.0176259	1.50274	0.0168665	185.297	241.638	207.489	340.729	315.737	324.899	238.655	233.779	259.404	299.838	376.411	331.047	101.907	122.517	114.421	180.649	171.946	141.99	-0.163193	0.219815	0	0.715591	0.60569	0.646955	0	-0.0297804	0.120275	0.329254	0.657379	0.472106	-0.167109	0.0986195	0	0.658834	0.587599	0.311433					chr1:224034069-224034400 (+) // 81.27 // q41
238675_x_at	BTF3L4	basic transcription factor 3-like 4	1.41406	0.082024	1.16851	0.165775	1.30352	0.0153029	117.924	151.279	153.469	213.919	154.541	223.042	131.636	148.838	145.402	152.484	169.903	236.978	142.429	159.287	128.674	185.658	175.272	190.558	-0.359359	0	0.0207338	0.499847	0.0307708	0.5601	-0.143496	0.0336971	0	0.068613	0.224664	0.704706	0	0.161387	-0.146526	0.382409	0.299351	0.419991	91408				chr1:52554808-52555508 (+) // 82.27 // p32.3
239069_s_at			1.81451	0.000294457	1.37416	0.139906	1.35769	0.0265669	454.723	523.303	464.273	901.737	823.982	842.426	613.245	564.967	458.752	566.569	776.354	937.649	174.653	176.067	183.522	241.962	198.904	239.045	-0.0299854	0.172675	0	0.957735	0.827641	0.859577	0.118299	0	-0.300452	0.00408459	0.458549	0.730882	-0.0116382	0	0.059823	0.45865	0.175946	0.441151					chr9:42236398-42236951 (-) // 3.55 // p12 /// chr9:68284508-68285061 (-) // 3.55 // q13
239153_at	HOTAIR	hox transcript antisense RNA (non-protein coding)	1.27074	0.234344	1.58684	0.126336	1.81263	0.00139264	15.0523	22.7239	27.2665	29.5204	28.8761	23.5704	213.397	152.805	97.757	189.988	242.477	310.141	60.9001	48.4334	53.9144	97.7268	109.465	94.3094	-0.59422	0	0.262922	0.377506	0.345669	0.0527687	0.481851	0	-0.644419	0.314217	0.666157	1.02123	0.175774	-0.15467	0	0.858084	1.02173	0.806731	100124700				chr12:54356091-54356560 (-) // 99.15 // q13.13
239417_x_at	C6orf52	chromosome 6 open reading frame 52	1.31429	0.16257	1.37846	0.041024	1.26552	0.0632316	61.8378	50.954	79.1754	70.9441	95.3902	81.2725	121.985	132.525	91.8629	147.754	196.118	168.15	71.4603	83.3636	100.418	105.498	104.316	113.113	0	-0.279293	0.356563	0.198193	0.625351	0.394279	0	0.119565	-0.409144	0.276494	0.685026	0.463054	-0.222275	0	0.268526	0.339726	0.323465	0.440273	347744				chr6:10671655-10687740 (-) // 92.58 // p24.2
239493_at	RPL7	ribosomal protein L7	1.44385	0.0696308	1.25239	0.111201	1.91118	0.0235143	47.8516	53.4761	58.5406	91.3561	77.2117	60.6525	45.4991	47.5426	38.2862	47.094	56.9825	68.0598	249.884	135.708	193.7	376.432	370.196	291.164	-0.160326	0	0.130544	0.772608	0.529925	0.181674	0	0.0633812	-0.249013	0.0497046	0.324682	0.580964	0.367431	-0.513317	0	0.958562	0.934464	0.588003	6129	0006364 // rRNA processing // inferred from mutant phenotype /// 0006412 // translation // traceable author statement /// 0006412 // translation // inferred from electronic annotation /// 0006414 // translational elongation // not recorded /// 0042273 // ribosomal large subunit biogenesis // inferred from mutant phenotype	0005622 // intracellular // inferred from electronic annotation /// 0005829 // cytosol // not recorded /// 0005840 // ribosome // inferred from electronic annotation /// 0015934 // large ribosomal subunit // inferred from electronic annotation /// 0022625 // cytosolic large ribosomal subunit // traceable author statement /// 0030529 // ribonucleoprotein complex // inferred from direct assay /// 0…	0003677 // DNA binding // inferred from direct assay /// 0003723 // RNA binding // traceable author statement /// 0003723 // RNA binding // inferred from electronic annotation /// 0003729 // mRNA binding // inferred from direct assay /// 0003735 // structural constituent of ribosome // inferred from electronic annotation /// 0003735 // structural constituent of ribosome // traceable author statem…	chr8:74202876-74203301 (-) // 99.53 // q21.11
239679_at			1.60704	0.090289	1.43142	0.131389	1.27776	0.0386295	34.0322	53.6175	49.4538	91.4612	79.4742	52.5604	52.7321	42.1408	24.5467	48.3518	60.321	76.5739	73.195	64.8834	61.2804	82.9053	80.1663	99.215	-0.539181	0.116623	0	0.887079	0.684406	0.0878935	0.323464	0	-0.779687	0.198354	0.517443	0.861636	0.173895	0	-0.0824237	0.353614	0.305147	0.612709					chr12:100612492-100612938 (+) // 98.45 // q23.1
239771_at	CAND1	cullin-associated and neddylation-dissociated 1	1.51766	0.264204	0.971345	0.353036	1.52337	0.105377	22.0264	20.401	30.2011	36.7978	22.7134	33.4286	42.0127	45.9987	21.9636	38.1184	40.8088	76.5556	34.4977	49.6195	32.9292	46.2345	52.5528	56.2292	0	-0.110598	0.455366	0.740386	0.0443087	0.601848	0	0.130768	-0.93571	-0.140338	-0.041945	0.865683	0	0.524405	-0.0671329	0.422467	0.607266	0.704818	55832	0006350 // transcription // inferred from electronic annotation /// 0016567 // protein ubiquitination // inferred from direct assay /// 0030154 // cell differentiation // inferred from direct assay /// 0043086 // negative regulation of catalytic activity // inferred from direct assay /// 0045449 // regulation of transcription // inferred from electronic annotation /// 0045899 // positive regulati…	0000151 // ubiquitin ligase complex // inferred from direct assay /// 0005634 // nucleus // inferred from direct assay /// 0005634 // nucleus // inferred from electronic annotation	0005488 // binding // inferred from electronic annotation /// 0005515 // protein binding // inferred from physical interaction /// 0016563 // transcription activator activity // inferred from electronic annotation /// 0017025 // TATA-binding protein binding // inferred from electronic annotation	chr12:67704309-67705339 (+) // 88.05 // q15
239896_at	LOC100289098	hypothetical LOC100289098	1.31953	0.000461706	1.57509	0.00510631	1.63518	0.0168419	147.718	157.07	143.903	194.372	194.919	201.278	123.014	136.801	161.988	209.23	238.417	215.475	92.4278	99.5948	90.374	159.914	119.697	151.136	0	0.0885572	-0.0377479	0.395977	0.400029	0.446342	-0.153264	0	0.243802	0.613008	0.801405	0.655436	0	0.107744	-0.0324187	0.790895	0.372987	0.709449	100289098				chr7:65958728-65960459 (+) // 97.83 // q11.21
240382_at	LOC100505880	hypothetical LOC100505880	1.69841	0.0106291	1.80006	0.000486223	1.62732	0.0117727	123.569	139.972	128.546	218.323	277.423	205.121	126.772	122.448	100.457	224.668	207.106	220.413	25.9783	36.6699	41.443	59.6737	53.3498	64.2195	-0.0569744	0.122852	0	0.764181	1.1098	0.674192	0.0500736	0	-0.285594	0.87563	0.758203	0.848042	-0.497291	0	0.176534	0.7025	0.540888	0.808416	100505880				chr6:7540683-7541195 (-) // 99.42 // p24.3
240383_at	UBE2D3	ubiquitin-conjugating enzyme E2D 3 (UBC4/5 homolog, yeast)	1.43369	0.211824	1.18877	0.251943	1.18288	0.188924	33.7591	52.7211	87.2709	109.613	74.9627	75.5856	82.5605	84.7946	57.5181	98.145	72.5838	136.155	44.4821	38.9914	36.0711	69.7343	44.2858	46.1222	-0.643105	0	0.727121	1.05597	0.507794	0.519732	0	0.0385199	-0.521436	0.249464	-0.185805	0.721721	0.19007	0	-0.11231	0.838715	0.183691	0.242307	7323	0000209 // protein polyubiquitination // inferred from direct assay /// 0006281 // DNA repair // inferred from electronic annotation /// 0006464 // protein modification process // traceable author statement /// 0006511 // ubiquitin-dependent protein catabolic process // traceable author statement /// 0006513 // protein monoubiquitination // inferred from direct assay /// 0006915 // apoptosis // i…	0005768 // endosome // inferred from electronic annotation /// 0005886 // plasma membrane // inferred from electronic annotation /// 0010008 // endosome membrane // inferred from electronic annotation /// 0016020 // membrane // inferred from electronic annotation	0000166 // nucleotide binding // inferred from electronic annotation /// 0004842 // ubiquitin-protein ligase activity // inferred from direct assay /// 0004842 // ubiquitin-protein ligase activity // inferred from electronic annotation /// 0004842 // ubiquitin-protein ligase activity // traceable author statement /// 0005515 // protein binding // inferred from physical interaction /// 0005524 // …	chr4:103731527-103732000 (-) // 55.89 // q24
241224_x_at	DSCR8	Down syndrome critical region gene 8	2.40299	0.00361952	1.72051	0.0424067	1.38683	0.0243638	27.4025	20.3389	22.5945	60.6	45.3186	54.2942	18.8522	17.9413	22.0549	32.4354	24.4839	37.8231	14.0841	12.9355	14.4993	16.4439	19.5323	21.2763	0.278337	-0.151724	0	1.42335	1.00414	1.26483	0	-0.071444	0.226365	0.782838	0.377101	1.00454	0	-0.122735	0.0419099	0.223481	0.47179	0.595174	84677				chr21:39494403-39528605 (+) // 65.47 // q22.13
241387_at			1.19932	0.0176849	1.23926	0.0649079	1.3498	0.126091	104.486	93.5508	103.198	144.326	123.378	123.767	65.1094	73.0179	52.4802	82.9332	80.6873	75.3857	36.6807	44.221	31.8126	40.3837	49.5115	53.8652	0.0179052	-0.141587	0	0.483921	0.257673	0.262212	0	0.165385	-0.311091	0.349083	0.309477	0.211424	0	0.269709	-0.205425	0.138751	0.432743	0.554332					chr8:141753923-141754623 (-) // 61.87 // q24.3
241453_at	PTK2	PTK2 protein tyrosine kinase 2	1.39753	0.0725961	1.52632	0.196392	1.4139	0.00835455	42.0872	89.9132	87.7255	122.599	99.1988	139.519	97.7853	88.6373	83.0611	82.1056	135.289	146.357	34.7357	28.9936	31.8499	50.0496	42.0692	45.0324	-1.05962	0.0355349	0	0.48288	0.177327	0.66939	0.141704	0	-0.09374	-0.110433	0.610062	0.72351	0.125131	-0.13555	0	0.65207	0.401478	0.499678	5747	0000226 // microtubule cytoskeleton organization // inferred from electronic annotation /// 0001525 // angiogenesis // inferred from electronic annotation /// 0001568 // blood vessel development // inferred from electronic annotation /// 0001570 // vasculogenesis // inferred from electronic annotation /// 0001764 // neuron migration // inferred from electronic annotation /// 0006468 // protein ph…	0005737 // cytoplasm // inferred from direct assay /// 0005829 // cytosol // not recorded /// 0005856 // cytoskeleton // inferred from electronic annotation /// 0005856 // cytoskeleton // traceable author statement /// 0005886 // plasma membrane // inferred from electronic annotation /// 0005925 // focal adhesion // inferred from direct assay /// 0005925 // focal adhesion // inferred from electro…	0000166 // nucleotide binding // inferred from electronic annotation /// 0004672 // protein kinase activity // inferred from electronic annotation /// 0004713 // protein tyrosine kinase activity // traceable author statement /// 0004713 // protein tyrosine kinase activity // inferred from electronic annotation /// 0004715 // non-membrane spanning protein tyrosine kinase activity // inferred from …	chr8:141889261-141889652 (-) // 97.22 // q24.3
241599_at	LSM11	LSM11, U7 small nuclear RNA associated	1.4873	0.00108875	1.3713	0.00972012	1.30862	0.105494	101.019	109.422	119.154	154.321	162.744	162.776	70.266	57.5198	76.033	93.3523	105.364	96.3554	44.2095	47.453	56.414	70.956	53.6761	62.0978	-0.115279	0	0.122929	0.496031	0.572697	0.572979	0	-0.288768	0.1138	0.40986	0.584484	0.45554	-0.102143	0	0.249554	0.580425	0.177781	0.388042	134353	0000084 // S phase of mitotic cell cycle // inferred from mutant phenotype /// 0006397 // mRNA processing // inferred from electronic annotation /// 0006398 // histone mRNA 3'-end processing // inferred from sequence or structural similarity /// 0006398 // histone mRNA 3'-end processing // inferred from electronic annotation	0005634 // nucleus // inferred from direct assay /// 0005634 // nucleus // inferred from electronic annotation /// 0005683 // U7 snRNP // inferred from direct assay /// 0005683 // U7 snRNP // inferred from sequence or structural similarity /// 0005683 // U7 snRNP // inferred from electronic annotation /// 0030529 // ribonucleoprotein complex // inferred from electronic annotation /// 0071204 // h…	0003723 // RNA binding // inferred from electronic annotation /// 0005515 // protein binding // inferred from physical interaction /// 0005515 // protein binding // inferred from electronic annotation /// 0071209 // U7 snRNA binding // inferred from direct assay	chr5:157170995-157182331 (+) // 98.67 // q33.3
241938_at	QKI	Quaking homolog, KH domain RNA binding (mouse)	1.3556	0.00685817	1.3804	0.000901258	1.35778	0.287848	21.5554	20.2681	23.8786	27.9652	31.6025	29.2204	21.1359	21.0612	21.4224	28.2726	31.4529	29.1761	45.4413	53.8692	36.4574	40.1325	84.1389	61.699	0	-0.0888348	0.147667	0.375584	0.551988	0.438927	0	-0.00510693	0.0194263	0.419708	0.573497	0.46509	0	0.245459	-0.317792	-0.17923	0.888769	0.441245	9444	0001570 // vasculogenesis // inferred from electronic annotation /// 0006397 // mRNA processing // inferred from electronic annotation /// 0006417 // regulation of translation // inferred from electronic annotation /// 0006810 // transport // inferred from electronic annotation /// 0007275 // multicellular organismal development // inferred from electronic annotation /// 0008366 // axon ensheathm…	0005634 // nucleus // inferred from direct assay /// 0005634 // nucleus // inferred from electronic annotation /// 0005730 // nucleolus // inferred from direct assay /// 0005737 // cytoplasm // inferred from electronic annotation /// 0005886 // plasma membrane // inferred from direct assay	0003723 // RNA binding // inferred from electronic annotation /// 0005515 // protein binding // inferred from physical interaction /// 0017124 // SH3 domain binding // inferred from electronic annotation	chr6:163837316-163838100 (+) // 98.99 // q26
241956_at			2.83703	0.154532	1.17962	0.173706	1.33542	0.0891721	24.0026	30.33	37.9128	103.02	86.047	26.682	21.336	24.7056	18.9212	24.2113	25.1684	35.8222	17.7622	21.5776	19.5078	31.8859	26.051	21.8205	-0.337552	0	0.321942	1.76411	1.50438	-0.184876	0	0.211549	-0.173287	0.182391	0.23832	0.747566	-0.135237	0.145483	0	0.708871	0.417289	0.161632					chr10:92985541-92986046 (+) // 96.74 // q23.32
242839_at			1.31816	0.0379083	1.15462	0.139014	1.36176	0.0117374	44.0798	55.6264	48.4357	68.1666	63.846	57.6852	29.4553	30.4011	30.9052	46.933	32.9191	35.1018	45.8273	37.768	40.9858	56.9554	50.9892	55.8128	-0.135954	0.199699	0	0.492994	0.398525	0.25213	-0.0455923	0	0.0237279	0.626482	0.114802	0.207422	0.161082	-0.117962	0	0.474707	0.315065	0.445469					chr6:90439417-90439831 (-) // 99.76 // q15
243296_at	NAMPT	Nicotinamide phosphoribosyltransferase	1.87424	0.111505	1.45518	0.119429	2.11678	0.00510109	81.5344	70.6899	88.088	188.643	152.815	85.6951	63.576	73.8229	63.4603	92.5146	68.6869	102.538	127.965	127.286	145.043	270.875	274.903	211.308	0	-0.205905	0.111536	1.21018	0.906304	0.0718031	0	0.215587	-0.00262642	0.541199	0.111554	0.689609	0	-0.00767708	0.18073	1.08187	1.10317	0.723597	10135	0006769 // nicotinamide metabolic process // not recorded /// 0007165 // signal transduction // traceable author statement /// 0007267 // cell-cell signaling // traceable author statement /// 0008284 // positive regulation of cell proliferation // traceable author statement /// 0008286 // insulin receptor signaling pathway // inferred from direct assay /// 0009435 // NAD biosynthetic process // i…	0005737 // cytoplasm // inferred from electronic annotation /// 0005829 // cytosol // not recorded	0004514 // nicotinate-nucleotide diphosphorylase (carboxylating) activity // inferred from electronic annotation /// 0004516 // nicotinate phosphoribosyltransferase activity // inferred from electronic annotation /// 0005125 // cytokine activity // traceable author statement /// 0016740 // transferase activity // inferred from electronic annotation /// 0016757 // transferase activity, transferrin…	chr7:105909839-105910622 (-) // 15.52 // q22.3
243388_at			1.62802	0.154946	1.54682	0.0304703	1.08596	0.181068	66.8087	62.9173	81.9933	108.766	69.9034	128.633	105.909	87.8338	79.3854	135.863	111.917	137.842	59.7111	48.2194	58.627	94.4563	62.3508	63.6667	0	-0.0865788	0.295472	0.703121	0.0653267	0.945157	0.269973	0	-0.145902	0.629302	0.349576	0.650166	0.0264325	-0.281953	0	0.688081	0.0888414	0.118973					chr8:104418459-104418868 (-) // 97.61 // q22.3
244356_at			1.41445	0.179124	1.43816	0.0468469	1.77967	0.00540755	53.4448	48.7695	63.2037	102.432	75.5949	56.1185	27.0472	30.4074	21.1345	38.9026	31.6788	38.8983	55.2977	63.1664	51.1698	85.3047	98.4115	107.83	0	-0.132072	0.24196	0.93855	0.500238	0.0704279	0	0.168946	-0.355877	0.524389	0.228038	0.524229	0	0.191937	-0.111926	0.625406	0.831607	0.963465					chr7:77191569-77192275 (+) // 85.26 // q11.23
244661_at	SOAT1	sterol O-acyltransferase 1	1.39137	0.092276	2.1052	0.010397	1.61177	0.0118036	25.8303	30.0009	32.7158	49.3359	41.7424	32.4172	21.332	26.0993	36.8889	54.9443	47.0825	56.1054	47.651	26.4704	44.2732	71.3584	69.2041	84.3176	-0.215939	0	0.124981	0.717633	0.47651	0.111753	-0.290995	0	0.499177	1.07396	0.85118	1.10413	0.106071	-0.742056	0	0.688649	0.644424	0.9294	6646	0006629 // lipid metabolic process // inferred from electronic annotation /// 0008202 // steroid metabolic process // inferred from electronic annotation /// 0008203 // cholesterol metabolic process // inferred from direct assay /// 0008203 // cholesterol metabolic process // inferred from mutant phenotype /// 0008203 // cholesterol metabolic process // inferred from electronic annotation /// 001…	0005783 // endoplasmic reticulum // inferred from direct assay /// 0005783 // endoplasmic reticulum // inferred from electronic annotation /// 0005789 // endoplasmic reticulum membrane // inferred from direct assay /// 0005789 // endoplasmic reticulum membrane // inferred from electronic annotation /// 0005792 // microsome // inferred from direct assay /// 0005792 // microsome // inferred from el…	0000062 // acyl-CoA binding // inferred from direct assay /// 0004607 // phosphatidylcholine-sterol O-acyltransferase activity // inferred from electronic annotation /// 0004772 // sterol O-acyltransferase activity // inferred from direct assay /// 0004772 // sterol O-acyltransferase activity // inferred from mutant phenotype /// 0004772 // sterol O-acyltransferase activity // inferred from elect…	chr1:179324888-179325219 (+) // 76.2 // q25.2
244669_at	SNHG5 /// SNORD50A /// SNORD50B	small nucleolar RNA host gene 5 (non-protein coding) /// small nucleolar RNA, C/D box 50A /// small nucleolar RNA, C/D box 50B	1.46002	0.0498438	1.53452	0.0007982	1.59559	0.00103688	82.3837	123.811	94.8329	154.674	128.446	138.458	47.2749	52.5058	50.8946	85.5934	76.2051	78.099	55.9409	61.024	60.0206	91.827	106.216	95.7684	-0.20303	0.384686	0	0.705774	0.437705	0.545989	-0.106437	0.0449657	0	0.749988	0.582376	0.617791	-0.101553	0.0239215	0	0.613461	0.823474	0.674093	26799 /// 387066 /// 692088				chr6:86387044-86387458 (-) // 100.0 // q14.3
1552314_a_at	EYA3	eyes absent homolog 3 (Drosophila)	1.40422	0.010616	1.49503	0.00820916	1.425	0.0193852	35.1969	41.9486	35.8763	50.3783	52.6422	46.9055	36.2276	30.214	28.6927	42.2715	47.1249	45.171	31.4466	29.7158	35.4086	38.4843	46.0749	44.8114	-0.0275826	0.225594	0	0.489773	0.553192	0.386728	0.26187	0	-0.0745373	0.484467	0.64127	0.580177	0	-0.0816746	0.171193	0.291365	0.551075	0.510959	2140	0006281 // DNA repair // inferred from electronic annotation /// 0006302 // double-strand break repair // inferred from mutant phenotype /// 0006350 // transcription // inferred from electronic annotation /// 0006470 // protein dephosphorylation // inferred from electronic annotation /// 0006974 // response to DNA damage stimulus // inferred from electronic annotation /// 0007275 // multicellular…	0005634 // nucleus // inferred from direct assay /// 0005634 // nucleus // inferred from electronic annotation /// 0005667 // transcription factor complex // inferred from electronic annotation /// 0005737 // cytoplasm // inferred from electronic annotation	0003682 // chromatin binding // inferred from electronic annotation /// 0003824 // catalytic activity // inferred from electronic annotation /// 0004721 // phosphoprotein phosphatase activity // inferred from electronic annotation /// 0004725 // protein tyrosine phosphatase activity // inferred from direct assay /// 0004725 // protein tyrosine phosphatase activity // inferred from electronic anno…	chr1:28314987-28415207 (-) // 97.82 // p35.3
1552329_at	RBBP6	retinoblastoma binding protein 6	1.27994	0.164182	1.44567	0.204281	1.29031	0.000553956	167.646	225.298	226.947	438.127	288.367	227.671	324.124	280.603	246.054	267.904	405.659	421.75	145.598	147.853	134.891	183.879	187.866	190.613	-0.42641	0	0.0105247	0.959516	0.356073	0.0151205	0.208018	0	-0.189556	-0.0668097	0.531739	0.58786	0	0.0221758	-0.110195	0.336767	0.36772	0.388663	5930	0016567 // protein ubiquitination // inferred from electronic annotation	0000151 // ubiquitin ligase complex // inferred from electronic annotation /// 0005634 // nucleus // inferred from electronic annotation /// 0005730 // nucleolus // inferred from electronic annotation	0003676 // nucleic acid binding // inferred from electronic annotation /// 0004842 // ubiquitin-protein ligase activity // inferred from electronic annotation /// 0005515 // protein binding // inferred from physical interaction /// 0005515 // protein binding // inferred from electronic annotation /// 0008270 // zinc ion binding // inferred from electronic annotation /// 0016874 // ligase activity…	chr16:24551816-24560722 (+) // 96.35 // p12.1
1552634_a_at	ZNF101	zinc finger protein 101	1.60554	0.345654	1.30652	0.00850773	1.59239	0.054166	93.8428	98.0807	101.228	172.189	157.472	68.0152	83.3811	91.1359	101.309	119.071	115.019	120.516	42.3458	35.5745	28.1242	64.1361	43.7721	56.6484	-0.0637226	0	0.0455699	0.811953	0.683056	-0.528111	-0.128299	0	0.152665	0.385732	0.33578	0.403139	0.251375	0	-0.339033	0.850293	0.299169	0.67119	94039	0006350 // transcription // inferred from electronic annotation /// 0006355 // regulation of transcription, DNA-dependent // inferred from electronic annotation /// 0045449 // regulation of transcription // inferred from electronic annotation	0005622 // intracellular // inferred from electronic annotation /// 0005634 // nucleus // inferred from electronic annotation	0003676 // nucleic acid binding // inferred from electronic annotation /// 0003677 // DNA binding // inferred from electronic annotation /// 0008270 // zinc ion binding // inferred from electronic annotation /// 0046872 // metal ion binding // inferred from electronic annotation	chr19:19779604-20402358 (+) // 68.46 // p13.11
1552716_at	SPEF2	sperm flagellar 2	1.30354	0.160084	1.54338	0.165653	1.53935	0.028543	35.181	36.997	46.2662	78.9051	47.5848	48.2272	75.0159	64.6355	53.3498	99.7573	63.166	118.383	48.3446	30.4257	46.9985	72.3474	57.699	75.0774	-0.0726128	0	0.322552	1.09271	0.363094	0.38244	0.21487	0	-0.276844	0.626096	-0.0331769	0.873063	0.04074	-0.627325	0	0.622325	0.295931	0.675763	79925	0006139 // nucleobase, nucleoside, nucleotide and nucleic acid metabolic process // inferred from electronic annotation		0005524 // ATP binding // inferred from electronic annotation /// 0019205 // nucleobase, nucleoside, nucleotide kinase activity // inferred from electronic annotation /// 0046983 // protein dimerization activity // inferred from electronic annotation	chr5:35617945-35670388 (+) // 99.71 // p13.2
1554602_at	RBM8A	RNA binding motif protein 8A	1.30045	0.0273093	1.30508	0.217792	1.21172	0.0198159	179.141	187.582	210.598	243.941	277.637	229.632	287.617	238.713	153.034	318.446	247.894	311.54	49.074	49.6662	44.7791	59.464	65.0143	55.2729	-0.0664229	0	0.166973	0.37901	0.56568	0.291801	0.268874	0	-0.641426	0.415772	0.0544491	0.384141	0	0.0173059	-0.132134	0.277057	0.405798	0.171614	9939	0000184 // nuclear-transcribed mRNA catabolic process, nonsense-mediated decay // inferred from electronic annotation /// 0006396 // RNA processing // inferred from electronic annotation /// 0006397 // mRNA processing // inferred from electronic annotation /// 0006417 // regulation of translation // inferred from electronic annotation /// 0006810 // transport // inferred from electronic annotatio…	0005634 // nucleus // inferred from direct assay /// 0005634 // nucleus // non-traceable author statement /// 0005634 // nucleus // inferred from electronic annotation /// 0005681 // spliceosomal complex // inferred from electronic annotation /// 0005730 // nucleolus // inferred from direct assay /// 0005737 // cytoplasm // non-traceable author statement /// 0005737 // cytoplasm // inferred from …	0000166 // nucleotide binding // inferred from electronic annotation /// 0003676 // nucleic acid binding // inferred from electronic annotation /// 0003723 // RNA binding // non-traceable author statement /// 0003723 // RNA binding // inferred from electronic annotation /// 0003729 // mRNA binding // non-traceable author statement /// 0005515 // protein binding // inferred from physical interacti…	chr1:145507636-145508998 (+) // 98.33 // q21.1
1554767_s_at	CRYZL1	crystallin, zeta (quinone reductase)-like 1	1.18511	0.0595062	1.20542	0.0142335	1.42799	0.0439527	73.2486	103.363	104.464	133.821	115.263	122.496	80.0103	73.1121	80.6366	96.4462	95.7788	111.255	95.1915	72.1261	81.7677	129.715	99.1961	116.763	-0.496844	0	0.015286	0.372584	0.157213	0.245019	0	-0.130076	0.0112476	0.269537	0.25952	0.475615	0.2193	-0.181011	0	0.665747	0.278751	0.513984	9946	0008152 // metabolic process // inferred from electronic annotation /// 0042375 // quinone cofactor metabolic process // non-traceable author statement /// 0055114 // oxidation reduction // inferred from electronic annotation	0005829 // cytosol // inferred from direct assay	0003824 // catalytic activity // inferred from electronic annotation /// 0003960 // NADPH:quinone reductase activity // non-traceable author statement /// 0005488 // binding // inferred from electronic annotation /// 0008270 // zinc ion binding // inferred from electronic annotation /// 0016491 // oxidoreductase activity // inferred from electronic annotation /// 0050661 // NADP or NADPH binding …	chr21:34988608-35003865 (-) // 40.09 // q22.11
1554780_a_at	PHTF2	putative homeodomain transcription factor 2	1.3115	0.00168177	1.4645	0.00123338	1.97226	0.000486151	153.011	164.899	155.455	191.747	205.647	203.88	153.338	152.347	146.977	201.279	226.245	223.113	101.298	135.238	116.848	233.879	230.454	220.212	-0.0228624	0.0850854	0	0.302705	0.403676	0.391221	0.00935459	0	-0.0517721	0.401835	0.570522	0.550409	-0.206024	0.210866	0	1.00113	0.979847	0.914263	57157	0006350 // transcription // inferred from electronic annotation /// 0045449 // regulation of transcription // inferred from electronic annotation	0005634 // nucleus // inferred from electronic annotation /// 0005783 // endoplasmic reticulum // inferred from direct assay	0003677 // DNA binding // inferred from electronic annotation	chr7:77535577-77567521 (+) // 88.93 // q21.11
1555281_x_at	ARMC8	armadillo repeat containing 8	1.64537	0.00944268	1.42355	0.0105566	2.05154	0.000219637	142.975	188.49	177.514	330.381	253.356	292.076	270.823	258.283	249.388	367.678	350.825	439.579	74.466	66.1324	65.6988	145.821	130.252	135.673	-0.312163	0.0865574	0	0.896201	0.513239	0.718416	0.0684004	0	-0.0505571	0.509491	0.441798	0.76717	0.171225	0	-0.00948954	1.14077	0.97788	1.03671	25852			0005488 // binding // inferred from electronic annotation	chr3:137940766-137964524 (+) // 50.13 // q22.3 /// chr7:131866227-131908352 (+) // 45.56 // q32.3
1555886_at	PDSS2	prenyl (decaprenyl) diphosphate synthase, subunit 2	1.09385	0.153256	2.02849	0.0205868	1.494	0.0322805	85.8121	124.977	118.978	162.194	125.784	130.144	148.821	151.497	131.992	204.035	301.882	308.239	62.9666	51.9794	82.1288	94.0721	91.6145	99.1276	-0.471444	0.0709615	0	0.447025	0.080256	0.12941	0	0.025712	-0.173128	0.455235	1.0204	1.05047	0	-0.276646	0.383301	0.57918	0.540988	0.654699	57107	0006744 // ubiquinone biosynthetic process // inferred from direct assay /// 0006744 // ubiquinone biosynthetic process // inferred from electronic annotation /// 0008299 // isoprenoid biosynthetic process // inferred from direct assay /// 0008299 // isoprenoid biosynthetic process // inferred from electronic annotation /// 0050878 // regulation of body fluid levels // inferred from electronic an…	0005739 // mitochondrion // inferred from electronic annotation	0000010 // trans-hexaprenyltranstransferase activity // inferred from direct assay /// 0000010 // trans-hexaprenyltranstransferase activity // inferred from electronic annotation /// 0016740 // transferase activity // inferred from electronic annotation /// 0046982 // protein heterodimerization activity // inferred from direct assay /// 0046982 // protein heterodimerization activity // inferred f…	chr6:107585389-107780768 (-) // 97.93 // q21
1556021_at			1.65001	0.0949242	1.29342	0.00317423	2.59613	0.00018692	10.6451	13.1753	13.3932	24.1634	21.7394	13.3932	17.7346	18.5308	19.9272	23.1947	23.9682	25.0908	26.9999	31.5966	22.4075	68.0599	70.0951	74.7836	-0.307647	0	0.0236619	0.87499	0.722475	0.0236619	-0.0633602	0	0.104813	0.323867	0.371193	0.437233	0	0.226816	-0.268972	1.33385	1.37636	1.46977					chr13:95283084-95286478 (+) // 23.69 // q32.1
1557240_a_at			1.43138	0.145325	1.38946	0.159236	1.2932	0.0454285	22.0032	36.1383	35.7949	65.9266	51.2359	33.4853	22.725	19.3159	12.9667	26.8387	19.9958	34.6846	16.4743	16.7813	12.8349	24.7322	18.6796	21.3046	-0.70204	0.0137773	0	0.881108	0.517402	-0.0962238	0.23449	0	-0.574983	0.474525	0.0499034	0.844502	0	0.026638	-0.360147	0.586174	0.181252	0.370948					chr3:107378583-107379352 (+) // 70.52 // q13.12
1557504_at			1.0846	0.240252	1.70597	0.00988995	1.71562	0.0798974	12.3984	20.5601	22.5499	43.3604	22.2994	21.864	15.2525	13.1259	11.6991	22.6369	18.4975	22.3923	11.5339	16.0776	10.783	19.7878	20.7718	14.949	-0.729687	0	0.133278	1.07653	0.117161	0.0887117	0.216634	0	-0.166014	0.786266	0.494915	0.770591	0	0.479175	-0.0971117	0.778734	0.84875	0.374176					chr14:35470485-35471243 (+) // 58.52 // q13.2
1557505_a_at			1.42932	0.134423	1.28085	0.0591327	1.17462	0.0569769	47.013	49.353	59.6754	90.0751	70.5411	55.6032	41.0078	39.3017	22.4384	48.2933	50.3395	51.0463	39.546	41.53	29.0345	46.4517	46.0031	50.6182	-0.0700769	0	0.274	0.86799	0.515326	0.17203	0.0613041	0	-0.808627	0.297228	0.357098	0.377213	0	0.070621	-0.445762	0.2322	0.2182	0.356123					chr14:35470485-35471243 (+) // 58.52 // q13.2
1560739_a_at			1.31623	0.0173543	2.13196	0.0959226	1.74185	0.00218878	29.0143	36.9404	38.9181	48.622	45.6932	51.975	71.0081	64.1846	37.85	66.4297	145.651	136.839	26.4436	23.3578	25.6144	39.0057	47.4618	44.6164	-0.348436	0	0.0752416	0.39641	0.306779	0.492616	0.145758	0	-0.761934	0.0496016	1.18222	1.09218	0.0459599	-0.133055	0	0.606728	0.88981	0.800617					chr7:157026671-157028828 (+) // 58.26 // q36.3
1560926_at			1.38182	0.18747	1.15537	0.0963711	1.62099	0.00453024	73.484	81.1591	110.797	128.705	112.147	95.4795	56.231	59.4597	49.4101	83.3633	63.033	64.9675	68.0834	79.6558	63.7241	110.363	98.6011	111.853	-0.143323	0	0.449098	0.665241	0.466566	0.234439	0	0.0805459	-0.186558	0.568048	0.164742	0.208352	0	0.226476	-0.0954633	0.696878	0.5343	0.716233					chr3:73097623-73098238 (+) // 82.2 // p13
1564002_a_at	AKD1	adenylate kinase domain containing 1	1.24756	0.0220308	1.68419	0.0345688	1.50576	0.00133031	67.9456	93.2783	94.5229	116.37	114.863	124.677	65.4235	56.5771	48.1352	95.2865	83.299	128.948	46.0191	41.4879	44.6702	68.833	61.1088	67.2628	-0.457161	0	0.0191221	0.31911	0.300297	0.418588	0.209591	0	-0.233125	0.752053	0.55808	1.1885	0.0429192	-0.106622	0	0.623786	0.452065	0.590494	221264	0006139 // nucleobase, nucleoside, nucleotide and nucleic acid metabolic process // inferred from electronic annotation		0000166 // nucleotide binding // inferred from electronic annotation /// 0005524 // ATP binding // inferred from electronic annotation /// 0017111 // nucleoside-triphosphatase activity // inferred from electronic annotation /// 0019205 // nucleobase, nucleoside, nucleotide kinase activity // inferred from electronic annotation	chr6:109962797-110012369 (-) // 61.63 // q21
1566257_at			1.58979	0.0942034	1.26719	0.00350776	1.89271	0.00103507	33.9768	50.5391	60.458	100.035	58.3548	80.3467	73.3273	80.1517	76.2172	95.4045	96.5815	105.113	170.746	116.279	163.595	319.346	295.03	309.638	-0.572848	0	0.258535	0.985029	0.207452	0.668839	-0.0557661	0.0726175	0	0.323942	0.341631	0.463751	0.0617266	-0.492536	0	0.964994	0.850737	0.920454					chr13:95286322-95286899 (+) // 23.97 // q32.1
1569366_a_at	ZNF569	zinc finger protein 569	1.10307	0.146501	1.78514	0.070854	1.3117	0.0232899	36.8936	51.3492	50.8459	68.6518	56.0868	51.765	21.6256	14.9733	18.0271	35.5258	21.3397	32.181	10.6801	14.2057	12.6831	15.6729	16.6365	17.0031	-0.46276	0.0142107	0	0.433165	0.141531	0.0258455	0.262568	-0.267777	0	0.978699	0.243369	0.83604	-0.247981	0.163558	0	0.305364	0.391438	0.42289	148266	0006350 // transcription // inferred from electronic annotation /// 0006355 // regulation of transcription, DNA-dependent // inferred from electronic annotation /// 0045449 // regulation of transcription // inferred from electronic annotation	0005622 // intracellular // inferred from electronic annotation /// 0005634 // nucleus // inferred from electronic annotation	0003676 // nucleic acid binding // inferred from electronic annotation /// 0003677 // DNA binding // inferred from electronic annotation /// 0008270 // zinc ion binding // inferred from electronic annotation /// 0046872 // metal ion binding // inferred from electronic annotation	chr19:37904852-37960178 (-) // 82.32 // q13.12
1570523_s_at	ATG10	ATG10 autophagy related 10 homolog (S. cerevisiae)	1.21797	0.0543498	1.23923	0.00230403	1.88916	0.0270955	78.9065	105.681	103.992	113.747	126.658	137.453	75.8293	83.198	84.7951	103.101	100.764	106.375	22.4557	22.6086	25.1723	48.7586	31.4341	42.7114	-0.398252	0.0232444	0	0.129364	0.284473	0.402476	-0.133794	0	0.0274315	0.309439	0.276353	0.354537	-0.00979042	0	0.154964	1.10878	0.475456	0.917747	83734	0006497 // protein lipidation // inferred from sequence or structural similarity /// 0006497 // protein lipidation // inferred from electronic annotation /// 0006810 // transport // inferred from electronic annotation /// 0006914 // autophagy // inferred from mutant phenotype /// 0006914 // autophagy // inferred from electronic annotation /// 0015031 // protein transport // inferred from electron…	0005622 // intracellular // inferred from direct assay /// 0005737 // cytoplasm // inferred from electronic annotation	0005515 // protein binding // inferred from physical interaction /// 0005515 // protein binding // inferred from electronic annotation /// 0016874 // ligase activity // inferred from electronic annotation /// 0019777 // Atg12 ligase activity // inferred from sequence or structural similarity	chr5:81267975-81354425 (+) // 66.97 // q14.1
[truncated: 4 more columns]

## Sheet: DOWN GENES
# Technology : Affymetrix.GeneChip.HG-U133_Plus_2
FC = fold change
DOWN GENES
Probe Set ID	Gene Symbol	Gene Title	FC MCF-7-1	p value	FC MCF-7-2	p value	FC SKBr3	p value	Xinyu C1 030211.CEL(raw)	Xinyu C2 030211.CEL(raw)	Xinyu C3 030211.CEL(raw)	Xinyu S1 030211.CEL(raw)	Xinyu S2 030211.CEL(raw)	Xinyu S3 030211.CEL(raw)	Xinyu C1 102111.CEL(raw)	Xinyu C2 102111.CEL(raw)	Xinyu C3 102111.CEL(raw)	Xinyu A1 102111.CEL(raw)	Xinyu A2 102111.CEL(raw)	Xinyu A3 102111.CEL(raw)	Xinyu SKC1 111711.CEL(raw)	Xinyu SKC2 111711.CEL(raw)	Xinyu SKC3 111711.CEL(raw)	Xinyu SKA1 111711.CEL(raw)	Xinyu SKA2 111711.CEL(raw)	Xinyu SKA3 111711.CEL(raw)	Xinyu C1 030211.CEL(normalized)	Xinyu C2 030211.CEL(normalized)	Xinyu C3 030211.CEL(normalized)	Xinyu S1 030211.CEL(normalized)	Xinyu S2 030211.CEL(normalized)	Xinyu S3 030211.CEL(normalized)	Xinyu C1 102111.CEL(normalized)	Xinyu C2 102111.CEL(normalized)	Xinyu C3 102111.CEL(normalized)	Xinyu A1 102111.CEL(normalized)	Xinyu A2 102111.CEL(normalized)	Xinyu A3 102111.CEL(normalized)	Xinyu SKC1 111711.CEL(normalized)	Xinyu SKC2 111711.CEL(normalized)	Xinyu SKC3 111711.CEL(normalized)	Xinyu SKA1 111711.CEL(normalized)	Xinyu SKA2 111711.CEL(normalized)	Xinyu SKA3 111711.CEL(normalized)	Entrez Gene	Gene Ontology Biological Process	Gene Ontology Cellular Component	Gene Ontology Molecular Function	Alignments
200727_s_at	ACTR2	ARP2 actin-related protein 2 homolog (yeast)	-1.46331	0.0728676	-1.61654	0.0521944	-1.16421	0.214215	982.649	982.352	949.953	671.321	406.514	866.583	253.63	334.577	308.485	254.027	190.831	189.951	231.637	372.811	251.582	216.097	196.43	240.363	0.000434875	0	-0.0483847	-0.549238	-1.27293	-0.180902	-0.28247	0.117139	0	-0.280218	-0.692905	-0.699574	-0.119165	0.567415	0	-0.219352	-0.357011	-0.065815	10097	0006928 // cellular component movement // traceable author statement	0005737 // cytoplasm // inferred from electronic annotation /// 0005856 // cytoskeleton // inferred from electronic annotation /// 0005885 // Arp2/3 protein complex // inferred from reviewed computational analysis /// 0005885 // Arp2/3 protein complex // traceable author statement /// 0015629 // actin cytoskeleton // traceable author statement /// 0042995 // cell projection // inferred from elect…	0000166 // nucleotide binding // inferred from electronic annotation /// 0003779 // actin binding // inferred from electronic annotation /// 0005515 // protein binding // inferred from physical interaction /// 0005515 // protein binding // inferred from electronic annotation /// 0005524 // ATP binding // inferred from electronic annotation	chr19:20368455-20373718 (+) // 91.77 // p12 /// chr2:65454944-65498387 (+) // 97.16 // p14 /// chr22:25082813-25086570 (+) // 89.81 // q11.23
200976_s_at	TAX1BP1	Tax1 (human T-cell leukemia virus type I) binding protein 1	-2.09841	0.0682538	-1.25772	0.111513	-1.36477	0.0283674	1202.07	609.486	1136.83	567.071	239.012	541.761	1636.07	1569.7	1380.64	1395.86	859.158	1248.05	3490.46	4437.74	4147.61	3039.07	3082.82	2437.44	0.0804997	-0.899357	0	-1.00342	-2.24987	-1.06929	0.0597487	0	-0.185147	-0.169335	-0.869492	-0.330806	-0.248863	0.0975428	0	-0.448654	-0.42803	-0.766916	8887	0006915 // apoptosis // inferred from electronic annotation /// 0006916 // anti-apoptosis // traceable author statement	0005622 // intracellular // inferred from electronic annotation	0005515 // protein binding // inferred from physical interaction /// 0008270 // zinc ion binding // inferred from electronic annotation /// 0042802 // identical protein binding // inferred from physical interaction	chr7:27779812-27868483 (+) // 99.66 // p15.2
200977_s_at	TAX1BP1	Tax1 (human T-cell leukemia virus type I) binding protein 1	-2.26952	0.0628694	-1.24858	0.131006	-1.19692	0.0918902	1572.77	778.987	1488.13	712.25	284.087	655.703	2045.06	1898.03	1583.81	1652.53	1032.25	1520.15	3111.31	4118.05	3268.32	2730.61	2993.59	2248.84	0.0798092	-0.933827	0	-1.06304	-2.38909	-1.18238	0.107641	0	-0.261101	-0.199825	-0.878704	-0.32029	-0.0710287	0.333411	0	-0.259327	-0.126673	-0.539372	8887	0006915 // apoptosis // inferred from electronic annotation /// 0006916 // anti-apoptosis // traceable author statement	0005622 // intracellular // inferred from electronic annotation	0005515 // protein binding // inferred from physical interaction /// 0008270 // zinc ion binding // inferred from electronic annotation /// 0042802 // identical protein binding // inferred from physical interaction	chr7:27779795-27868879 (+) // 98.47 // p15.2
201387_s_at	UCHL1	ubiquitin carboxyl-terminal esterase L1 (ubiquitin thiolesterase)	-1.39936	0.0122107	-1.51296	0.0324086	-1.38662	0.00292995	54.4852	46.935	48.5101	40.1616	34.666	32.1839	53.0811	56.0303	75.0849	33.9309	42.4759	37.0337	56.7016	65.0871	58.4419	43.4382	42.147	39.115	0.167579	-0.0476222	0	-0.272469	-0.484765	-0.591945	-0.0780101	0	0.422315	-0.72361	-0.399563	-0.597371	-0.0436144	0.155367	0	-0.428038	-0.471572	-0.57928	7345	0006511 // ubiquitin-dependent protein catabolic process // inferred from electronic annotation /// 0016579 // protein deubiquitination // inferred from direct assay /// 0043407 // negative regulation of MAP kinase activity // inferred from direct assay	0005622 // intracellular // inferred from electronic annotation /// 0005737 // cytoplasm // inferred from direct assay /// 0005737 // cytoplasm // inferred from sequence or structural similarity /// 0005737 // cytoplasm // traceable author statement /// 0005737 // cytoplasm // inferred from electronic annotation /// 0005886 // plasma membrane // inferred from direct assay	0004197 // cysteine-type endopeptidase activity // inferred from direct assay /// 0004221 // ubiquitin thiolesterase activity // traceable author statement /// 0004221 // ubiquitin thiolesterase activity // inferred from electronic annotation /// 0005515 // protein binding // inferred from physical interaction /// 0008233 // peptidase activity // inferred from electronic annotation /// 0008234 //…	chr4:41259129-41270441 (+) // 96.06 // p13
202260_s_at	STXBP1	syntaxin binding protein 1	-3.01597	0.000157962	-1.39201	0.0133005	-1.72592	0.000159328	560.573	623.781	562.802	186.608	221.095	152.877	688.602	712.648	764.931	499.113	613.481	511.957	989.124	995.592	945.971	573.1	570.308	640.321	-0.00572586	0.148412	0	-1.59262	-1.34796	-1.88026	-0.0495186	0	0.10214	-0.513824	-0.21617	-0.477166	0	0.00940323	-0.0643559	-0.787364	-0.79441	-0.627356	6812	0002576 // platelet degranulation // inferred from mutant phenotype /// 0006810 // transport // inferred from electronic annotation /// 0006904 // vesicle docking involved in exocytosis // inferred from electronic annotation /// 0007412 // axon target recognition // inferred from sequence or structural similarity /// 0010807 // regulation of synaptic vesicle priming // inferred from sequence or s…	0005737 // cytoplasm // inferred from sequence or structural similarity /// 0005737 // cytoplasm // inferred from electronic annotation /// 0005739 // mitochondrion // inferred from sequence or structural similarity /// 0005829 // cytosol // not recorded /// 0005886 // plasma membrane // inferred from direct assay /// 0005886 // plasma membrane // inferred from sequence or structural similarity /…	0000149 // SNARE binding // inferred from sequence or structural similarity /// 0017075 // syntaxin-1 binding // inferred from sequence or structural similarity /// 0030347 // syntaxin-2 binding // inferred from physical interaction /// 0042802 // identical protein binding // inferred from sequence or structural similarity	chr9:130374567-130454995 (+) // 99.05 // q34.11
202600_s_at	NRIP1	nuclear receptor interacting protein 1	-1.04876	0.36129	-1.26149	0.220248	-1.19872	0.313558	1203.33	1199.29	1492.84	1382.81	439.144	1147.37	1377.45	1418.83	1108.87	1269.82	715.271	1091.92	187.608	305.668	143.142	156.506	149.927	161.984	0	-0.00484371	0.311028	0.200575	-1.45426	-0.0686912	0	0.0427036	-0.312904	-0.117377	-0.945435	-0.335128	0	0.704249	-0.39027	-0.261498	-0.323461	-0.211864	8204	0000122 // negative regulation of transcription from RNA polymerase II promoter // inferred from direct assay /// 0000122 // negative regulation of transcription from RNA polymerase II promoter // inferred from electronic annotation /// 0001543 // ovarian follicle rupture // inferred from electronic annotation /// 0006350 // transcription // inferred from electronic annotation /// 0019915 // lipi…	0000118 // histone deacetylase complex // inferred from electronic annotation /// 0005634 // nucleus // inferred from direct assay /// 0005634 // nucleus // inferred from electronic annotation	0003713 // transcription coactivator activity // inferred from direct assay /// 0003713 // transcription coactivator activity // non-traceable author statement /// 0003714 // transcription corepressor activity // inferred from direct assay /// 0003714 // transcription corepressor activity // inferred from electronic annotation /// 0005102 // receptor binding // inferred from electronic annotation…	chr21:16333560-16437255 (-) // 96.06 // q11.2
202936_s_at	SOX9	SRY (sex determining region Y)-box 9	-2.22935	0.00236323	-1.67227	0.442208	-1.80573	0.0010465	87.9898	85.6297	76.237	49.5219	31.6343	38.4102	119.522	81.723	78.446	48.8693	115.946	48.3388	404.613	351.811	414.689	226.283	224.071	214.384	0.0392251	0	-0.167619	-0.790044	-1.43662	-1.15662	0.548465	0	-0.0590415	-0.741812	0.504638	-0.757561	0	-0.201743	0.0354862	-0.838412	-0.852586	-0.916344	6662	0001502 // cartilage condensation // inferred from electronic annotation /// 0001708 // cell fate specification // inferred from electronic annotation /// 0001837 // epithelial to mesenchymal transition // inferred from electronic annotation /// 0001942 // hair follicle development // inferred from electronic annotation /// 0006350 // transcription // inferred from electronic annotation /// 00063…	0005634 // nucleus // inferred from direct assay /// 0005634 // nucleus // inferred from electronic annotation /// 0005634 // nucleus // traceable author statement /// 0005730 // nucleolus // inferred from direct assay	0003677 // DNA binding // inferred from electronic annotation /// 0003700 // sequence-specific DNA binding transcription factor activity // inferred from electronic annotation /// 0003702 // RNA polymerase II transcription factor activity // traceable author statement /// 0003704 // specific RNA polymerase II transcription factor activity // traceable author statement /// 0005515 // protein bindi…	chr17:70117160-70122561 (+) // 90.37 // q24.3
203065_s_at	CAV1	caveolin 1, caveolae protein, 22kDa	-2.18375	0.0168838	-1.54652	0.31478	-1.43681	0.00664693	114.655	102.27	108.582	47.8407	49.7228	83.696	3601.06	3008.01	1184.29	905.238	2118.12	1945.03	101.742	85.2265	82.9856	58.1144	59.3163	60.267	0.0785074	-0.0864096	0	-1.18248	-1.12681	-0.375555	0.25961	0	-1.34479	-1.73244	-0.506024	-0.629022	0.255546	0	-0.0384417	-0.552405	-0.522873	-0.499933	857	0000165 // MAPKKK cascade // inferred from electronic annotation /// 0000188 // inactivation of MAPK activity // inferred from sequence or structural similarity /// 0000188 // inactivation of MAPK activity // inferred from electronic annotation /// 0001570 // vasculogenesis // inferred from sequence or structural similarity /// 0001570 // vasculogenesis // inferred from electronic annotation /// …	0000139 // Golgi membrane // not recorded /// 0000139 // Golgi membrane // inferred from direct assay /// 0000139 // Golgi membrane // inferred from electronic annotation /// 0000299 // integral to membrane of membrane fraction // inferred from electronic annotation /// 0005622 // intracellular // inferred from direct assay /// 0005624 // membrane fraction // inferred from electronic annotation /…	0000149 // SNARE binding // inferred from electronic annotation /// 0005102 // receptor binding // inferred from physical interaction /// 0005198 // structural molecule activity // inferred from direct assay /// 0005515 // protein binding // inferred from physical interaction /// 0005515 // protein binding // inferred from electronic annotation /// 0008022 // protein C-terminus binding // inferre…	chr7:116165091-116199607 (+) // 99.4 // q31.2
203638_s_at	FGFR2	fibroblast growth factor receptor 2	-1.84642	0.00199852	-1.45359	0.0241752	-1.45729	0.00697333	42.0848	46.9984	48.7176	19.123	25.4538	26.7788	200.474	186.001	259.012	137.917	140.884	122.972	1228.64	1229.12	1040.53	787.361	843.101	855.136	-0.159315	0	0.0518303	-1.2973	-0.884731	-0.811523	0	-0.108106	0.369599	-0.539616	-0.508915	-0.705089	0	0.000558853	-0.239749	-0.641968	-0.543287	-0.52284	2263	0001525 // angiogenesis // inferred from electronic annotation /// 0001657 // ureteric bud development // inferred from electronic annotation /// 0001701 // in utero embryonic development // inferred from electronic annotation /// 0001837 // epithelial to mesenchymal transition // inferred from electronic annotation /// 0002053 // positive regulation of mesenchymal cell proliferation // inferred …	0005576 // extracellular region // inferred from electronic annotation /// 0005634 // nucleus // inferred from direct assay /// 0005634 // nucleus // inferred from electronic annotation /// 0005737 // cytoplasm // inferred from direct assay /// 0005737 // cytoplasm // inferred from electronic annotation /// 0005886 // plasma membrane // not recorded /// 0005886 // plasma membrane // inferred from…	0000166 // nucleotide binding // inferred from electronic annotation /// 0004672 // protein kinase activity // inferred from electronic annotation /// 0004713 // protein tyrosine kinase activity // non-traceable author statement /// 0004713 // protein tyrosine kinase activity // inferred from electronic annotation /// 0004714 // transmembrane receptor protein tyrosine kinase activity // inferred …	chr10:123237855-123357917 (-) // 97.62 // q26.13
203712_at	KIAA0020	KIAA0020	-1.44219	0.264183	-1.59806	0.255155	-1.22414	0.0639713	853.779	457.304	785.559	631.812	327.984	544.699	464.4	431.381	551.863	528.368	266.53	290.603	902.099	1101.16	898.976	736.922	849.393	676.097	0.120144	-0.780566	0	-0.314225	-1.26009	-0.528261	0	-0.106405	0.248943	0.186175	-0.801067	-0.67632	0	0.28766	-0.00500393	-0.291774	-0.0868549	-0.416057	9933		0005634 // nucleus // inferred from electronic annotation /// 0005730 // nucleolus // inferred from direct assay /// 0005730 // nucleolus // inferred from electronic annotation /// 0005783 // endoplasmic reticulum // inferred from direct assay	0003723 // RNA binding // inferred from electronic annotation /// 0005488 // binding // inferred from electronic annotation	chr9:2804163-2838505 (-) // 99.95 // p24.2
203726_s_at	LAMA3	laminin, alpha 3	-1.64318	0.0192109	-1.67392	0.0307868	-1.33078	0.156676	47.4203	47.7757	39.2218	28.8588	35.4208	26.9204	66.4062	60.8937	85.173	51.2632	34.2701	39.6711	71.6797	79.7786	59.8958	41.5874	53.8631	67.0662	0	0.0107727	-0.273848	-0.716493	-0.420909	-0.816807	0	-0.125025	0.35908	-0.373393	-0.954366	-0.743228	0	0.154438	-0.25911	-0.785417	-0.412267	-0.0959787	3909	0007155 // cell adhesion // inferred from electronic annotation /// 0008544 // epidermis development // traceable author statement /// 0030155 // regulation of cell adhesion // inferred from electronic annotation /// 0030334 // regulation of cell migration // inferred from electronic annotation /// 0031581 // hemidesmosome assembly // not recorded /// 0045995 // regulation of embryonic developmen…	0005576 // extracellular region // not recorded /// 0005576 // extracellular region // inferred from electronic annotation /// 0005578 // proteinaceous extracellular matrix // inferred from electronic annotation /// 0005604 // basement membrane // inferred from electronic annotation /// 0005604 // basement membrane // traceable author statement /// 0005606 // laminin-1 complex // inferred from el…	0005102 // receptor binding // inferred from electronic annotation /// 0005198 // structural molecule activity // non-traceable author statement	chr18:21453041-21534903 (+) // 99.94 // q11.2
203963_at	CA12	carbonic anhydrase XII	-1.357	0.133345	-1.83643	0.0208172	-5.88464	4.08625e-05	2212.01	2247.54	2099.05	1630.07	2183.83	1374.83	2915.78	2958.34	4151.02	2048.46	1610.91	1516.94	3189.96	3127.57	3579.66	543.844	501.863	542.083	0	0.0229855	-0.0756226	-0.440425	-0.0185003	-0.686111	-0.0209064	0	0.488677	-0.530244	-0.876906	-0.963622	0	-0.0284996	0.166286	-2.55227	-2.66817	-2.55695	771	0006730 // one-carbon metabolic process // inferred from electronic annotation	0016020 // membrane // inferred from electronic annotation /// 0016021 // integral to membrane // inferred from electronic annotation /// 0016021 // integral to membrane // traceable author statement	0004089 // carbonate dehydratase activity // inferred from electronic annotation /// 0004089 // carbonate dehydratase activity // traceable author statement /// 0008270 // zinc ion binding // inferred from electronic annotation /// 0008270 // zinc ion binding // traceable author statement /// 0016829 // lyase activity // inferred from electronic annotation /// 0046872 // metal ion binding // infe…	chr15:63616905-63674034 (-) // 96.11 // q22.2
204157_s_at	SIK3	SIK family kinase 3	-1.10358	0.170171	-1.29808	0.0283704	-1.56894	0.0271531	47.8632	67.9691	53.0215	48.045	48.1717	30.6694	61.7923	60.2953	78.3365	48.1398	47.6029	46.1518	127.324	97.1002	121.882	74.101	89.0078	77.6847	-0.14766	0.358302	0	-0.142191	-0.138392	-0.789779	0	-0.0353789	0.342259	-0.360194	-0.376377	-0.421037	0.0630169	-0.327944	0	-0.717924	-0.453486	-0.649787	23387	0006468 // protein phosphorylation // inferred from direct assay /// 0006468 // protein phosphorylation // inferred from electronic annotation	0005737 // cytoplasm // inferred from electronic annotation	0000166 // nucleotide binding // inferred from electronic annotation /// 0000287 // magnesium ion binding // inferred from direct assay /// 0004672 // protein kinase activity // inferred from electronic annotation /// 0004674 // protein serine/threonine kinase activity // inferred from direct assay /// 0004674 // protein serine/threonine kinase activity // inferred from electronic annotation /// …	chr11:116716127-116730156 (-) // 97.43 // q23.3
204508_s_at	CA12	carbonic anhydrase XII	-1.18307	0.0735194	-1.77949	0.0764162	-5.00078	1.01186e-05	1009.65	1172.01	1051.3	888.622	978.16	725.071	1018.23	1061.85	1790.1	821.555	586.561	596.717	1019.62	1075.96	1116.7	226.075	181.526	215.158	-0.0583162	0.156803	0	-0.242537	-0.104035	-0.535983	-0.0605173	0	0.753454	-0.370156	-0.856233	-0.831467	-0.0775852	0	0.0536184	-2.25075	-2.56737	-2.32215	771	0006730 // one-carbon metabolic process // inferred from electronic annotation	0016020 // membrane // inferred from electronic annotation /// 0016021 // integral to membrane // inferred from electronic annotation /// 0016021 // integral to membrane // traceable author statement	0004089 // carbonate dehydratase activity // inferred from electronic annotation /// 0004089 // carbonate dehydratase activity // traceable author statement /// 0008270 // zinc ion binding // inferred from electronic annotation /// 0008270 // zinc ion binding // traceable author statement /// 0016829 // lyase activity // inferred from electronic annotation /// 0046872 // metal ion binding // infe…	chr15:63616006-63616796 (-) // 91.92 // q22.2
205139_s_at	UST	uronyl-2-sulfotransferase	-1.97924	0.00708457	-1.32771	0.102012	-1.50687	0.00230893	200.064	269.154	237.873	141.646	111.146	120.184	117.855	108.147	128.185	67.6995	88.7651	110.759	379.28	326.901	323.979	215.805	222.699	216.94	-0.249735	0.178241	0	-0.747902	-1.09773	-0.984945	0	-0.124009	0.121222	-0.79979	-0.408943	-0.0895882	0.214408	0	-0.0129538	-0.599124	-0.553757	-0.591558	10090	0006477 // protein sulfation // traceable author statement /// 0016051 // carbohydrate biosynthetic process // inferred from electronic annotation	0000139 // Golgi membrane // inferred from electronic annotation /// 0005794 // Golgi apparatus // inferred from electronic annotation /// 0016020 // membrane // inferred from electronic annotation /// 0016021 // integral to membrane // inferred from electronic annotation /// 0016021 // integral to membrane // traceable author statement	0008146 // sulfotransferase activity // inferred from electronic annotation /// 0008146 // sulfotransferase activity // traceable author statement /// 0016740 // transferase activity // inferred from electronic annotation	chr6:149068463-149398125 (+) // 96.71 // q25.1
205434_s_at	AAK1	AP2 associated kinase 1	-1.28426	0.227381	-1.22253	0.111611	-1.37859	0.0207003	317.093	328.527	319.282	248.613	334.696	138.619	345.522	400.248	492.777	344.571	327.394	251.483	611.701	537.937	697.355	425.296	443.716	456.086	-0.00992775	0.0411797	0	-0.360933	0.0680189	-1.2037	-0.212118	0	0.300039	-0.216093	-0.289866	-0.670435	0	-0.185389	0.189068	-0.52436	-0.463191	-0.42352	22848	0006468 // protein phosphorylation // inferred from electronic annotation	0005886 // plasma membrane // inferred from direct assay /// 0005886 // plasma membrane // inferred from electronic annotation /// 0005905 // coated pit // inferred from electronic annotation /// 0016020 // membrane // inferred from electronic annotation	0000166 // nucleotide binding // inferred from electronic annotation /// 0004672 // protein kinase activity // inferred from electronic annotation /// 0004674 // protein serine/threonine kinase activity // inferred from electronic annotation /// 0005524 // ATP binding // inferred from electronic annotation /// 0016301 // kinase activity // inferred from electronic annotation /// 0016740 // transf…	chr2:69708187-69870977 (-) // 82.13 // p13.3
205516_x_at	CIZ1	CDKN1A interacting zinc finger protein 1	-1.89884	0.118468	-1.56255	0.559547	-1.31608	0.0125642	591.499	662.237	579.366	311.505	605.029	264.231	301.802	330.33	412.192	211.404	470.492	173.672	147.449	169.638	163.482	124.219	132.976	115.214	0	0.162971	-0.0299015	-0.925118	0.032629	-1.16257	-0.13031	0	0.319406	-0.643905	0.510259	-0.927548	-0.148918	0.0533252	0	-0.39625	-0.297965	-0.504823	25792	0032298 // positive regulation of DNA-dependent DNA replication initiation // inferred from electronic annotation	0005622 // intracellular // inferred from electronic annotation /// 0005634 // nucleus // inferred from electronic annotation /// 0005634 // nucleus // traceable author statement	0003676 // nucleic acid binding // inferred from electronic annotation /// 0005515 // protein binding // inferred from physical interaction /// 0008270 // zinc ion binding // inferred from electronic annotation /// 0008270 // zinc ion binding // traceable author statement /// 0046872 // metal ion binding // inferred from electronic annotation	chr9:130928347-130953134 (-) // 86.14 // q34.11
206401_s_at	MAPT	microtubule-associated protein tau	-1.48627	0.00151576	-1.56553	0.458966	-1.69776	0.197952	186.035	174.719	178.538	107.937	132.127	120.125	340.739	386.477	301.895	217.65	427.002	192.123	34.0561	51.8773	44.3397	20.8202	26.1166	43.5691	0.059339	-0.0311942	0	-0.726036	-0.434312	-0.571697	0	0.181715	-0.174618	-0.646654	0.325576	-0.826633	-0.380685	0.226503	0	-1.09061	-0.763632	-0.0252953	4137	0000226 // microtubule cytoskeleton organization // inferred from direct assay /// 0007026 // negative regulation of microtubule depolymerization // inferred from electronic annotation /// 0021987 // cerebral cortex development // inferred from mutant phenotype /// 0031113 // regulation of microtubule polymerization // non-traceable author statement /// 0031116 // positive regulation of microtubu…	0005737 // cytoplasm // inferred from electronic annotation /// 0005829 // cytosol // not recorded /// 0005829 // cytosol // inferred from electronic annotation /// 0005829 // cytosol // traceable author statement /// 0005856 // cytoskeleton // inferred from electronic annotation /// 0005874 // microtubule // inferred from electronic annotation /// 0005875 // microtubule associated complex // tra…	0005200 // structural constituent of cytoskeleton // traceable author statement /// 0005515 // protein binding // inferred from physical interaction /// 0008017 // microtubule binding // inferred from direct assay /// 0017124 // SH3 domain binding // inferred from physical interaction /// 0019899 // enzyme binding // inferred from physical interaction /// 0034187 // apolipoprotein E binding // in…	chr17:44039683-44101549 (+) // 98.47 // q21.31
208228_s_at	FGFR2	fibroblast growth factor receptor 2	-1.42402	0.00319866	-1.34733	0.0204538	-1.39883	0.0125638	45.4901	39.7205	41.8057	27.9239	29.3575	31.6577	110.67	100.013	127.285	82.1399	85.0893	81.1921	515.412	550.947	450.702	339.195	368.46	388.071	0.121854	-0.0738158	0	-0.582196	-0.509972	-0.401141	0	-0.146075	0.201799	-0.430108	-0.379214	-0.446852	0	0.0961885	-0.193551	-0.603613	-0.484219	-0.409407	2263	0001525 // angiogenesis // inferred from electronic annotation /// 0001657 // ureteric bud development // inferred from electronic annotation /// 0001701 // in utero embryonic development // inferred from electronic annotation /// 0001837 // epithelial to mesenchymal transition // inferred from electronic annotation /// 0002053 // positive regulation of mesenchymal cell proliferation // inferred …	0005576 // extracellular region // inferred from electronic annotation /// 0005634 // nucleus // inferred from direct assay /// 0005634 // nucleus // inferred from electronic annotation /// 0005737 // cytoplasm // inferred from direct assay /// 0005737 // cytoplasm // inferred from electronic annotation /// 0005886 // plasma membrane // not recorded /// 0005886 // plasma membrane // inferred from…	0000166 // nucleotide binding // inferred from electronic annotation /// 0004672 // protein kinase activity // inferred from electronic annotation /// 0004713 // protein tyrosine kinase activity // non-traceable author statement /// 0004713 // protein tyrosine kinase activity // inferred from electronic annotation /// 0004714 // transmembrane receptor protein tyrosine kinase activity // inferred …	chr10:123238731-123357812 (-) // 97.84 // q26.13
208791_at	CLU	clusterin	-1.78933	0.00848014	-1.49927	0.00351491	-1.27383	0.0497544	959.655	1027.85	997.446	557.442	735.801	449.462	913.969	838.415	867.381	578.538	627.232	471.618	2139.16	2043.2	2708.3	1779.95	1676.38	1679.32	-0.0557232	0.0433207	0	-0.839418	-0.438923	-1.15004	0.0754786	-0.0490017	0	-0.584256	-0.467669	-0.879049	0	-0.0662127	0.340345	-0.265204	-0.351693	-0.349172	1191	0001836 // release of cytochrome c from mitochondria // inferred by curator /// 0006629 // lipid metabolic process // non-traceable author statement /// 0006915 // apoptosis // inferred from electronic annotation /// 0006916 // anti-apoptosis // inferred from electronic annotation /// 0006950 // response to stress // inferred from electronic annotation /// 0006956 // complement activation // trac…	0005576 // extracellular region // inferred from electronic annotation /// 0005615 // extracellular space // inferred from direct assay /// 0005739 // mitochondrion // inferred from direct assay /// 0016235 // aggresome // inferred from electronic annotation /// 0031012 // extracellular matrix // inferred from direct assay /// 0034366 // spherical high-density lipoprotein particle // inferred fro…	0005515 // protein binding // inferred from physical interaction /// 0005515 // protein binding // inferred from electronic annotation /// 0051787 // misfolded protein binding // inferred from physical interaction	chr8:27455651-27468828 (-) // 99.88 // p21.1
208792_s_at	CLU	clusterin	-1.84065	0.00937379	-1.45477	0.0037055	-1.31201	0.0417703	887.48	1073.02	1048.82	569.811	720.399	505.946	1190.84	1173.71	1320.23	838.595	818.58	650.188	3008.83	2542.61	3215.95	2420.96	2079.24	2293.3	-0.240982	0.0329151	0	-0.880213	-0.5419	-1.05171	0	-0.0209112	0.148806	-0.505939	-0.540791	-0.873056	0	-0.242889	0.0960455	-0.313622	-0.533146	-0.391775	1191	0001836 // release of cytochrome c from mitochondria // inferred by curator /// 0006629 // lipid metabolic process // non-traceable author statement /// 0006915 // apoptosis // inferred from electronic annotation /// 0006916 // anti-apoptosis // inferred from electronic annotation /// 0006950 // response to stress // inferred from electronic annotation /// 0006956 // complement activation // trac…	0005576 // extracellular region // inferred from electronic annotation /// 0005615 // extracellular space // inferred from direct assay /// 0005739 // mitochondrion // inferred from direct assay /// 0016235 // aggresome // inferred from electronic annotation /// 0031012 // extracellular matrix // inferred from direct assay /// 0034366 // spherical high-density lipoprotein particle // inferred fro…	0005515 // protein binding // inferred from physical interaction /// 0005515 // protein binding // inferred from electronic annotation /// 0051787 // misfolded protein binding // inferred from physical interaction	chr8:27455651-27468828 (-) // 99.88 // p21.1
209409_at	GRB10	growth factor receptor-bound protein 10	-1.40401	0.00180626	-2.17076	0.00124623	-1.41689	0.00416717	117.411	127.963	132.582	93.5578	88.1562	91.1409	361.604	348.29	308.165	110.748	166.113	160.446	419.002	482.462	422.831	326.499	293.042	298.422	-0.124158	0	0.0511513	-0.451799	-0.537596	-0.489558	0.0541201	0	-0.176587	-1.65301	-1.06813	-1.1182	-0.0131254	0.190331	0	-0.373004	-0.528974	-0.50273	2887	0007165 // signal transduction // inferred from electronic annotation /// 0008286 // insulin receptor signaling pathway // traceable author statement /// 0030178 // negative regulation of Wnt receptor signaling pathway // inferred from direct assay /// 0030949 // positive regulation of vascular endothelial growth factor receptor signaling pathway // inferred from direct assay /// 0032868 // respo…	0005737 // cytoplasm // inferred from electronic annotation /// 0005737 // cytoplasm // traceable author statement /// 0005886 // plasma membrane // traceable author statement	0004872 // receptor activity // inferred from electronic annotation /// 0005070 // SH3/SH2 adaptor activity // inferred from electronic annotation /// 0005070 // SH3/SH2 adaptor activity // traceable author statement /// 0005158 // insulin receptor binding // inferred from sequence or structural similarity /// 0005158 // insulin receptor binding // traceable author statement /// 0005158 // insuli…	chr7:50657765-50860666 (-) // 97.57 // p12.1
209610_s_at	SLC1A4	solute carrier family 1 (glutamate/neutral amino acid transporter), member 4	-2.19185	0.0139228	-1.38687	0.238013	-1.3903	0.000115486	249.498	336.356	317.243	144.738	199.969	125.623	114.1	86.7922	134.754	107.779	82.2716	74.0641	172.58	173.379	172.409	124.132	125.529	114.663	-0.346563	0.0843992	0	-1.13215	-0.665816	-1.33649	0	-0.394665	0.240028	-0.0822225	-0.471838	-0.623457	0	0.00666142	-0.00143719	-0.475398	-0.459243	-0.58987	6509	0006810 // transport // inferred from electronic annotation /// 0006835 // dicarboxylic acid transport // inferred from electronic annotation /// 0006865 // amino acid transport // not recorded /// 0015808 // L-alanine transport // inferred from direct assay /// 0015811 // L-cystine transport // inferred from direct assay /// 0015824 // proline transport // inferred from direct assay /// 0015825 …	0005882 // intermediate filament // inferred from sequence or structural similarity /// 0005882 // intermediate filament // inferred from electronic annotation /// 0005887 // integral to plasma membrane // inferred by curator /// 0016020 // membrane // inferred from electronic annotation /// 0016021 // integral to membrane // non-traceable author statement /// 0016021 // integral to membrane // i…	0005254 // chloride channel activity // inferred from direct assay /// 0015175 // neutral amino acid transmembrane transporter activity // inferred from electronic annotation /// 0015180 // L-alanine transmembrane transporter activity // inferred from direct assay /// 0015184 // L-cystine transmembrane transporter activity // inferred from direct assay /// 0015193 // L-proline transmembrane trans…	chr2:65216513-65249972 (+) // 94.88 // p14
209692_at	EYA2	eyes absent homolog 2 (Drosophila)	-1.46782	0.129937	-1.84993	0.0226377	-2.74597	0.000833602	72.0177	82.7524	77.1894	47.2976	52.5879	76.9868	98.4573	95.7985	145.293	53.2221	59.2241	51.3256	275.959	249.591	310.992	120.54	99.7942	100.496	-0.100053	0.100397	0	-0.706636	-0.553672	-0.00379276	0	-0.0394955	0.561397	-0.887473	-0.733313	-0.939818	0	-0.144887	0.172425	-1.19494	-1.46743	-1.45732	2139	0006281 // DNA repair // inferred from electronic annotation /// 0006350 // transcription // inferred from electronic annotation /// 0006470 // protein dephosphorylation // inferred from electronic annotation /// 0006915 // apoptosis // inferred from electronic annotation /// 0006974 // response to DNA damage stimulus // inferred from electronic annotation /// 0007275 // multicellular organismal …	0005634 // nucleus // inferred from electronic annotation /// 0005737 // cytoplasm // inferred from electronic annotation	0000287 // magnesium ion binding // inferred from direct assay /// 0003824 // catalytic activity // inferred from electronic annotation /// 0004721 // phosphoprotein phosphatase activity // inferred from electronic annotation /// 0004725 // protein tyrosine phosphatase activity // inferred from direct assay /// 0004725 // protein tyrosine phosphatase activity // inferred from electronic annotatio…	chr20:45618647-45817490 (+) // 98.41 // q13.12
209735_at	ABCG2	ATP-binding cassette, sub-family G (WHITE), member 2	-1.77173	0.000248247	-1.89181	0.0622291	-1.14563	0.218779	778.438	812.476	777.376	439.366	392.758	482.897	144.749	155.097	253.292	113.28	78.1983	81.9833	49.0429	30.928	35.2801	34.264	15.9978	30.7955	0	0.0617428	-0.00196934	-0.825159	-0.986939	-0.688867	-0.0996165	0	0.707631	-0.453276	-0.987961	-0.919768	0.475189	-0.189944	0	-0.0421619	-1.14098	-0.196136	9429	0006810 // transport // traceable author statement /// 0006810 // transport // inferred from electronic annotation /// 0042493 // response to drug // traceable author statement /// 0046415 // urate metabolic process // inferred from mutant phenotype	0005886 // plasma membrane // inferred from electronic annotation /// 0016020 // membrane // inferred from electronic annotation /// 0016021 // integral to membrane // inferred from electronic annotation /// 0016021 // integral to membrane // traceable author statement	0000166 // nucleotide binding // inferred from electronic annotation /// 0005215 // transporter activity // traceable author statement /// 0005515 // protein binding // inferred from physical interaction /// 0005524 // ATP binding // inferred from electronic annotation /// 0005524 // ATP binding // traceable author statement /// 0008559 // xenobiotic-transporting ATPase activity // traceable auth…	chr4:89013200-89079753 (-) // 98.72 // q22.1
209778_at	TRIP11	thyroid hormone receptor interactor 11	-1.4814	0.196364	-1.44902	0.369209	-1.4013	0.265027	121.217	66.3802	138.603	83.9017	35.7127	81.8255	126.694	82.2254	139.042	127.654	39.6629	87.4346	48.7621	85.8354	80.434	64.9405	57.3994	38.0483	0	-0.868761	0.193374	-0.530815	-1.76308	-0.566965	0	-0.623696	0.134166	0.0108919	-1.67549	-0.535077	-0.722046	0.0937672	0	-0.308688	-0.48677	-1.07997	9321	0006366 // transcription from RNA polymerase II promoter // traceable author statement	0005634 // nucleus // inferred from direct assay /// 0005737 // cytoplasm // inferred from electronic annotation /// 0005794 // Golgi apparatus // inferred from direct assay /// 0005794 // Golgi apparatus // inferred from electronic annotation /// 0005856 // cytoskeleton // inferred from electronic annotation /// 0016020 // membrane // inferred from electronic annotation	0003713 // transcription coactivator activity // traceable author statement /// 0004872 // receptor activity // inferred from electronic annotation /// 0005515 // protein binding // inferred from physical interaction	chr14:92435908-92506371 (-) // 98.86 // q32.12
210735_s_at	CA12	carbonic anhydrase XII	-1.36186	0.0150489	-1.70004	0.0940284	-4.40184	4.48986e-05	481.947	544.608	458.825	353.889	391.977	308.649	311.301	311.05	551.565	258.03	183.114	181.681	474.921	521.98	524.258	138.48	94.5907	118.582	0	0.176344	-0.0709305	-0.445578	-0.298104	-0.642907	0	-0.00116348	0.82522	-0.270775	-0.765571	-0.776907	-0.136309	0	0.00628281	-1.91432	-2.46422	-2.13811	771	0006730 // one-carbon metabolic process // inferred from electronic annotation	0016020 // membrane // inferred from electronic annotation /// 0016021 // integral to membrane // inferred from electronic annotation /// 0016021 // integral to membrane // traceable author statement	0004089 // carbonate dehydratase activity // inferred from electronic annotation /// 0004089 // carbonate dehydratase activity // traceable author statement /// 0008270 // zinc ion binding // inferred from electronic annotation /// 0008270 // zinc ion binding // traceable author statement /// 0016829 // lyase activity // inferred from electronic annotation /// 0046872 // metal ion binding // infe…	chr15:63617927-63674031 (-) // 98.89 // q22.2
210858_x_at	ATM	ataxia telangiectasia mutated	-1.09512	0.205581	-1.41551	0.0877732	-1.22737	0.106286	81.6561	125.885	79.6683	79.423	59.9089	74.5635	279.579	293.252	201.985	197.512	144.244	203.248	148.645	208.802	152.607	120.954	124.337	138.904	0	0.624468	-0.0355549	-0.0400038	-0.446792	-0.131091	0	0.0688868	-0.469006	-0.501318	-0.954743	-0.460015	-0.0379515	0.452309	0	-0.335365	-0.295573	-0.135732	472	0000077 // DNA damage checkpoint // inferred from electronic annotation /// 0001756 // somitogenesis // inferred from electronic annotation /// 0002331 // pre-B cell allelic exclusion // inferred from sequence or structural similarity /// 0002331 // pre-B cell allelic exclusion // inferred from electronic annotation /// 0006281 // DNA repair // inferred from electronic annotation /// 0006468 // p…	0000781 // chromosome, telomeric region // inferred from direct assay /// 0005634 // nucleus // inferred from electronic annotation /// 0005654 // nucleoplasm // not recorded /// 0005819 // spindle // inferred from electronic annotation /// 0016023 // cytoplasmic membrane-bounded vesicle // inferred from electronic annotation /// 0031410 // cytoplasmic vesicle // inferred from electronic annotati…	0000166 // nucleotide binding // inferred from electronic annotation /// 0003677 // DNA binding // inferred from electronic annotation /// 0004674 // protein serine/threonine kinase activity // not recorded /// 0004674 // protein serine/threonine kinase activity // inferred from direct assay /// 0004674 // protein serine/threonine kinase activity // inferred from electronic annotation /// 0004677…	chr11:108158118-108236756 (+) // 94.33 // q22.3
211105_s_at	NFATC1	nuclear factor of activated T-cells, cytoplasmic, calcineurin-dependent 1	-1.78156	0.00283358	-1.41648	0.0168448	-1.6987	0.157599	105.252	128.199	126.166	62.531	70.8178	71.6252	212.757	247.772	258.723	171.152	192.101	174.921	24.2017	41.3479	40.2251	20.6654	23.68	29.551	-0.261468	0.0230675	0	-1.01268	-0.83314	-0.816784	-0.219806	0	0.0623946	-0.533737	-0.367143	-0.50231	-0.732989	0.0397158	0	-0.960883	-0.764429	-0.44489	4772	0000082 // G1/S transition of mitotic cell cycle // inferred from electronic annotation /// 0001837 // epithelial to mesenchymal transition // inferred from electronic annotation /// 0006350 // transcription // inferred from electronic annotation /// 0006355 // regulation of transcription, DNA-dependent // inferred from direct assay /// 0006355 // regulation of transcription, DNA-dependent // inf…	0005634 // nucleus // inferred from electronic annotation /// 0005737 // cytoplasm // inferred from electronic annotation /// 0005737 // cytoplasm // traceable author statement	0003677 // DNA binding // inferred from electronic annotation /// 0003700 // sequence-specific DNA binding transcription factor activity // inferred from electronic annotation /// 0003700 // sequence-specific DNA binding transcription factor activity // traceable author statement /// 0005515 // protein binding // inferred from physical interaction /// 0005528 // FK506 binding // traceable author …	chr18:77160335-77289322 (+) // 95.58 // q23
211257_x_at	ZNF638	zinc finger protein 638	-1.39598	0.25259	-1.34795	0.123502	-1.31186	0.0119615	1187.01	672.933	1173.77	874.226	439.704	840.821	1373.13	1369.31	1200.42	1176.45	483.457	1015.84	823.363	911.213	875.995	680.061	667.752	523.463	0.0161819	-0.802617	0	-0.425074	-1.41655	-0.481281	0.00402546	0	-0.189904	-0.219009	-1.50198	-0.430765	-0.0893946	0.0568657	0	-0.365258	-0.39161	-0.742835	27332	0008380 // RNA splicing // traceable author statement	0005622 // intracellular // inferred from electronic annotation /// 0005634 // nucleus // inferred from electronic annotation /// 0005654 // nucleoplasm // traceable author statement /// 0005737 // cytoplasm // traceable author statement /// 0016607 // nuclear speck // inferred from electronic annotation	0000166 // nucleotide binding // inferred from electronic annotation /// 0003676 // nucleic acid binding // inferred from electronic annotation /// 0003677 // DNA binding // inferred from electronic annotation /// 0003690 // double-stranded DNA binding // traceable author statement /// 0003723 // RNA binding // inferred from electronic annotation /// 0003723 // RNA binding // traceable author sta…	chr2:71623150-71662187 (+) // 98.23 // p13.2
211926_s_at	MYH9	myosin, heavy chain 9, non-muscle	-2.78829	0.00421574	-1.61942	0.249798	-1.27454	0.00661892	322.376	303.691	290.328	108.916	182.106	84.6882	204.354	227.474	432.456	121.754	260.794	140.466	594.071	524.654	560.617	433.555	463.644	439.858	0.0861406	0	-0.0649214	-1.47938	-0.737824	-1.84237	-0.154631	0	0.926853	-0.901734	0.197209	-0.695473	0.083621	-0.0956478	0	-0.370798	-0.273998	-0.349977	4627	0000212 // meiotic spindle organization // inferred from electronic annotation /// 0000904 // cell morphogenesis involved in differentiation // inferred from electronic annotation /// 0000910 // cytokinesis // inferred from mutant phenotype /// 0001525 // angiogenesis // inferred from direct assay /// 0001701 // in utero embryonic development // inferred from electronic annotation /// 0001768 // …	0001725 // stress fiber // inferred from direct assay /// 0001725 // stress fiber // inferred from electronic annotation /// 0001726 // ruffle // inferred from direct assay /// 0001772 // immunological synapse // inferred from direct assay /// 0001772 // immunological synapse // inferred from electronic annotation /// 0001931 // uropod // inferred from direct assay /// 0001931 // uropod // inferr…	0000146 // microfilament motor activity // inferred from direct assay /// 0000166 // nucleotide binding // inferred from electronic annotation /// 0003774 // motor activity // non-traceable author statement /// 0003774 // motor activity // inferred from electronic annotation /// 0003779 // actin binding // inferred from direct assay /// 0003779 // actin binding // inferred from electronic annotat…	chr22:36677325-36784010 (-) // 98.07 // q12.3
212096_s_at	MTUS1	microtubule associated tumor suppressor 1	-1.79842	0.0408942	-3.00405	0.000428209	-1.30098	0.005012	340.071	298.405	381.213	277.856	146.32	189.095	1337.86	1283.96	1114.3	512.756	427.411	415.832	1150.52	1174.96	1155.77	888.383	983.666	824.877	0	-0.188567	0.164762	-0.291498	-1.21671	-0.846726	0.0593262	0	-0.204466	-1.32426	-1.58691	-1.62653	-0.00656414	0.0237532	0	-0.379599	-0.232613	-0.486601	57509		0005634 // nucleus // inferred from electronic annotation /// 0005737 // cytoplasm // inferred from electronic annotation /// 0005739 // mitochondrion // inferred from electronic annotation /// 0005794 // Golgi apparatus // inferred from electronic annotation /// 0005815 // microtubule organizing center // inferred from electronic annotation /// 0005819 // spindle // inferred from electronic anno…		chr8:17501307-17612999 (-) // 98.53 // p22
212097_at	CAV1	caveolin 1, caveolae protein, 22kDa	-2.19899	0.0394468	-1.44773	0.370531	-1.26446	0.0560892	43.8109	84.7777	60.9328	27.7095	18.2652	30.865	4424.7	3582.73	1551.63	1089.31	2923.55	2474.72	60.9858	64.3241	65.1766	58.0466	41.1801	50.8709	-0.475929	0.476465	0	-1.13684	-1.73813	-0.981247	0.30452	0	-1.20727	-1.71765	-0.293338	-0.533792	-0.0768862	0	0.0189962	-0.148146	-0.643411	-0.338518	857	0000165 // MAPKKK cascade // inferred from electronic annotation /// 0000188 // inactivation of MAPK activity // inferred from sequence or structural similarity /// 0000188 // inactivation of MAPK activity // inferred from electronic annotation /// 0001570 // vasculogenesis // inferred from sequence or structural similarity /// 0001570 // vasculogenesis // inferred from electronic annotation /// …	0000139 // Golgi membrane // not recorded /// 0000139 // Golgi membrane // inferred from direct assay /// 0000139 // Golgi membrane // inferred from electronic annotation /// 0000299 // integral to membrane of membrane fraction // inferred from electronic annotation /// 0005622 // intracellular // inferred from direct assay /// 0005624 // membrane fraction // inferred from electronic annotation /…	0000149 // SNARE binding // inferred from electronic annotation /// 0005102 // receptor binding // inferred from physical interaction /// 0005198 // structural molecule activity // inferred from direct assay /// 0005515 // protein binding // inferred from physical interaction /// 0005515 // protein binding // inferred from electronic annotation /// 0008022 // protein C-terminus binding // inferre…	chr7:116199521-116201233 (+) // 94.53 // q31.2
212154_at	SDC2	syndecan 2	-1.39251	0.0485979	-1.46515	0.0156446	-1.38616	0.00483399	806.384	827.561	779.226	579.087	462.001	723.95	229.813	232.636	304.488	158.78	160.779	146.719	16.1183	15.2243	13.823	10.3511	10.983	11.3949	0	0.0373983	-0.0494242	-0.477687	-0.803572	-0.155578	-0.0176158	0	0.388308	-0.551048	-0.532993	-0.665018	0.0823257	0	-0.139308	-0.556585	-0.471096	-0.417981	6383	0001666 // response to hypoxia // inferred from electronic annotation /// 0031000 // response to caffeine // inferred from electronic annotation /// 0042060 // wound healing // inferred from electronic annotation /// 0048813 // dendrite morphogenesis // inferred from electronic annotation	0005887 // integral to plasma membrane // non-traceable author statement /// 0016020 // membrane // inferred from electronic annotation /// 0016021 // integral to membrane // inferred from electronic annotation /// 0043025 // neuronal cell body // inferred from electronic annotation /// 0045202 // synapse // inferred from electronic annotation	0005515 // protein binding // inferred from physical interaction /// 0005515 // protein binding // inferred from electronic annotation /// 0008092 // cytoskeletal protein binding // inferred from electronic annotation /// 0030165 // PDZ domain binding // inferred from physical interaction	chr8:97505895-97624161 (+) // 97.3 // q22.1
212197_x_at	MPRIP	myosin phosphatase Rho interacting protein	-1.67593	0.0377514	-1.12605	0.162384	-1.37265	0.00149837	823.052	810.412	749.277	483.559	687.853	400.22	840.205	936.603	1060.89	831.761	836.429	478.277	2696.95	2960.84	2760.66	1845.59	2011.19	2085.81	0.0223274	0	-0.113157	-0.744963	-0.236555	-1.01786	-0.156696	0	0.179766	-0.171268	-0.163195	-0.969591	-0.0336885	0.10099	0	-0.580931	-0.456963	-0.404407	23164		0005737 // cytoplasm // inferred from electronic annotation /// 0005856 // cytoskeleton // inferred from electronic annotation	0003779 // actin binding // inferred from electronic annotation /// 0005515 // protein binding // inferred from physical interaction	chr17:17068526-17088874 (+) // 97.87 // p11.2 /// chr3:44618793-44620365 (-) // 35.16 // p21.31
212239_at	PIK3R1	phosphoinositide-3-kinase, regulatory subunit 1 (alpha)	-1.45317	0.119113	-1.27539	0.0752068	-1.46843	0.00232047	719.84	651.648	914.312	694.53	391.75	495.357	1729.57	1604.21	1487.52	1257.82	990.136	1466.07	244.632	243.073	260.475	166.595	169.819	131.19	0	-0.143583	0.345011	-0.0516396	-0.877743	-0.539207	0.108553	0	-0.10895	-0.350935	-0.696163	-0.129907	0	-0.00922346	0.0905309	-0.554273	-0.526616	-0.898957	5295	0001953 // negative regulation of cell-matrix adhesion // inferred from electronic annotation /// 0006006 // glucose metabolic process // inferred from electronic annotation /// 0006468 // protein phosphorylation // inferred from electronic annotation /// 0007165 // signal transduction // inferred from electronic annotation /// 0008286 // insulin receptor signaling pathway // inferred from physic…	0005622 // intracellular // inferred from electronic annotation /// 0005737 // cytoplasm // inferred from electronic annotation /// 0005829 // cytosol // not recorded /// 0005829 // cytosol // inferred from electronic annotation /// 0005886 // plasma membrane // inferred from electronic annotation /// 0005942 // phosphoinositide 3-kinase complex // inferred from electronic annotation /// 0005943 …	0005102 // receptor binding // inferred from electronic annotation /// 0005158 // insulin receptor binding // inferred from physical interaction /// 0005159 // insulin-like growth factor receptor binding // inferred from physical interaction /// 0005515 // protein binding // inferred from physical interaction /// 0005515 // protein binding // inferred from electronic annotation /// 0005545 // pho…	chr5:67522116-67597647 (+) // 94.17 // q13.1
212240_s_at	PIK3R1	phosphoinositide-3-kinase, regulatory subunit 1 (alpha)	-1.58298	0.0165557	-1.64563	0.0286596	-2.31466	0.00197128	485.381	515.925	512.491	399.445	243.987	323.752	897.84	890.025	699.152	602.059	356.139	540.84	353.053	439.852	347.468	172.779	152.529	146.235	-0.0784082	0.00963402	0	-0.359531	-1.07072	-0.662639	0.0126133	0	-0.34824	-0.563942	-1.32141	-0.718643	0	0.317132	-0.0230045	-1.03095	-1.2108	-1.2716	5295	0001953 // negative regulation of cell-matrix adhesion // inferred from electronic annotation /// 0006006 // glucose metabolic process // inferred from electronic annotation /// 0006468 // protein phosphorylation // inferred from electronic annotation /// 0007165 // signal transduction // inferred from electronic annotation /// 0008286 // insulin receptor signaling pathway // inferred from physic…	0005622 // intracellular // inferred from electronic annotation /// 0005737 // cytoplasm // inferred from electronic annotation /// 0005829 // cytosol // not recorded /// 0005829 // cytosol // inferred from electronic annotation /// 0005886 // plasma membrane // inferred from electronic annotation /// 0005942 // phosphoinositide 3-kinase complex // inferred from electronic annotation /// 0005943 …	0005102 // receptor binding // inferred from electronic annotation /// 0005158 // insulin receptor binding // inferred from physical interaction /// 0005159 // insulin-like growth factor receptor binding // inferred from physical interaction /// 0005515 // protein binding // inferred from physical interaction /// 0005515 // protein binding // inferred from electronic annotation /// 0005545 // pho…	chr5:67522116-67597647 (+) // 94.17 // q13.1
212249_at	PIK3R1	phosphoinositide-3-kinase, regulatory subunit 1 (alpha)	-1.61588	0.241755	-1.19824	0.136875	-2.3541	0.0035512	52.3293	73.9117	83.9055	71.7184	26.205	45.741	93.1881	109.247	80.9716	77.7708	52.1296	83.2507	44.3623	43.3892	34.476	22.3733	18.4314	18.0391	-0.498184	0	0.182961	-0.0434594	-1.49596	-0.692317	0	0.229373	-0.20273	-0.260917	-0.838044	-0.162684	0.0319977	0	-0.331745	-0.955555	-1.23517	-1.26621	5295	0001953 // negative regulation of cell-matrix adhesion // inferred from electronic annotation /// 0006006 // glucose metabolic process // inferred from electronic annotation /// 0006468 // protein phosphorylation // inferred from electronic annotation /// 0007165 // signal transduction // inferred from electronic annotation /// 0008286 // insulin receptor signaling pathway // inferred from physic…	0005622 // intracellular // inferred from electronic annotation /// 0005737 // cytoplasm // inferred from electronic annotation /// 0005829 // cytosol // not recorded /// 0005829 // cytosol // inferred from electronic annotation /// 0005886 // plasma membrane // inferred from electronic annotation /// 0005942 // phosphoinositide 3-kinase complex // inferred from electronic annotation /// 0005943 …	0005102 // receptor binding // inferred from electronic annotation /// 0005158 // insulin receptor binding // inferred from physical interaction /// 0005159 // insulin-like growth factor receptor binding // inferred from physical interaction /// 0005515 // protein binding // inferred from physical interaction /// 0005515 // protein binding // inferred from electronic annotation /// 0005545 // pho…	chr5:67522116-67597647 (+) // 94.17 // q13.1
212450_at	SECISBP2L	SECIS binding protein 2-like	-1.55441	0.0916592	-1.98126	0.0291122	-1.46026	0.0111294	245.508	268.294	308.744	251.147	123.378	172.601	217.488	198.775	158.039	100.327	85.4883	142.924	293.21	242.326	239.005	187.796	165.947	159.762	-0.128045	0	0.202598	-0.0952826	-1.12073	-0.636369	0.1298	0	-0.330855	-0.986421	-1.21734	-0.475882	0.274987	0	-0.0199084	-0.36778	-0.546226	-0.601026	9728				chr15:49280840-49338658 (-) // 97.73 // q21.1
212599_at	AUTS2	autism susceptibility candidate 2	-2.48262	0.000715804	-2.5032	0.00770702	-2.40766	0.000303582	124.901	147.296	150.095	59.3311	67.1421	59.0413	31.826	40.5201	48.5474	17.3779	16.1873	13.8112	2984.68	3061.09	2655.23	1100.22	1239.66	1341.52	-0.237941	0	0.0271492	-1.31186	-1.13343	-1.31893	-0.348429	0	0.260757	-1.22138	-1.32378	-1.55279	0	0.0364685	-0.168739	-1.43978	-1.26763	-1.1537	26053				chr7:69064899-70258054 (+) // 92.54 // q11.22
212675_s_at	CEP68	centrosomal protein 68kDa	-1.3391	0.0216083	-1.39705	0.0484746	-1.54096	0.00697129	321.545	379.714	356.072	265.904	204.359	277.167	555.257	587.247	477.027	359.794	397.448	471.672	297.921	317.154	255.935	193.334	172.18	200.2	-0.147147	0.0927467	0	-0.421263	-0.801062	-0.361412	0	0.0808105	-0.219084	-0.625986	-0.482388	-0.235371	0	0.0902548	-0.219153	-0.623832	-0.791011	-0.573485	23177	0051297 // centrosome organization // inferred from mutant phenotype	0005737 // cytoplasm // inferred from electronic annotation /// 0005813 // centrosome // inferred from direct assay /// 0005815 // microtubule organizing center // inferred from electronic annotation /// 0005856 // cytoskeleton // inferred from electronic annotation		chr2:65283542-65314846 (+) // 95.22 // p14
212726_at	PHF2	PHD finger protein 2	-1.64338	0.0563926	-1.16273	0.130627	-1.47613	0.000231355	498.2	567.801	489.11	303.156	463.384	265.664	801.026	832.443	911.148	715.938	789.757	486.134	324.103	311.635	333.518	213.441	219.562	230.725	0	0.188659	-0.0265656	-0.716666	-0.104517	-0.907122	-0.0555029	0	0.130333	-0.217517	-0.0759439	-0.775997	0	-0.0565929	0.0413132	-0.602615	-0.561822	-0.490276	5253	0006350 // transcription // inferred from electronic annotation /// 0016568 // chromatin modification // inferred from electronic annotation /// 0045449 // regulation of transcription // inferred from electronic annotation /// 0061188 // negative regulation of chromatin silencing at rDNA // inferred from mutant phenotype	0005634 // nucleus // inferred from direct assay /// 0005634 // nucleus // inferred from electronic annotation /// 0005634 // nucleus // traceable author statement /// 0005730 // nucleolus // inferred from direct assay /// 0005730 // nucleolus // inferred from electronic annotation /// 0005737 // cytoplasm // inferred from direct assay	0005515 // protein binding // inferred from electronic annotation /// 0008270 // zinc ion binding // inferred from direct assay /// 0008270 // zinc ion binding // inferred from electronic annotation /// 0035064 // methylated histone residue binding // inferred from direct assay /// 0046872 // metal ion binding // inferred from electronic annotation	chr9:96421827-96441866 (+) // 93.5 // q22.31
212781_at	RBBP6	retinoblastoma binding protein 6	-1.57556	0.146259	-1.4946	0.426649	-1.32605	0.269576	543.317	316.919	498.176	375.73	188.491	316.19	246.404	175.174	379.965	164.863	95.4878	310.033	285.654	433.339	401.113	302.488	361.277	232.476	0.125139	-0.652544	0	-0.406961	-1.40216	-0.655863	0	-0.492241	0.624837	-0.579762	-1.36764	0.331395	-0.489737	0.111488	0	-0.407131	-0.150902	-0.786922	5930	0016567 // protein ubiquitination // inferred from electronic annotation	0000151 // ubiquitin ligase complex // inferred from electronic annotation /// 0005634 // nucleus // inferred from electronic annotation /// 0005730 // nucleolus // inferred from electronic annotation	0003676 // nucleic acid binding // inferred from electronic annotation /// 0004842 // ubiquitin-protein ligase activity // inferred from electronic annotation /// 0005515 // protein binding // inferred from physical interaction /// 0005515 // protein binding // inferred from electronic annotation /// 0008270 // zinc ion binding // inferred from electronic annotation /// 0016874 // ligase activity…	chr16:24581308-24584184 (+) // 90.06 // p12.1
212810_s_at	SLC1A4	solute carrier family 1 (glutamate/neutral amino acid transporter), member 4	-2.05178	0.0038094	-1.38799	0.181	-1.56433	0.0789437	97.5856	120.233	114.308	55.7116	64.4826	42.1934	49.7438	53.0328	70.7559	55.3756	38.2084	37.3399	164.378	125.64	159.981	133.328	102.268	97.5274	-0.228184	0.0729041	0	-1.03687	-0.825943	-1.43783	-0.0923672	0	0.415966	0.062366	-0.472993	-0.506166	0.0391212	-0.348601	0	-0.262923	-0.645543	-0.714021	6509	0006810 // transport // inferred from electronic annotation /// 0006835 // dicarboxylic acid transport // inferred from electronic annotation /// 0006865 // amino acid transport // not recorded /// 0015808 // L-alanine transport // inferred from direct assay /// 0015811 // L-cystine transport // inferred from direct assay /// 0015824 // proline transport // inferred from direct assay /// 0015825 …	0005882 // intermediate filament // inferred from sequence or structural similarity /// 0005882 // intermediate filament // inferred from electronic annotation /// 0005887 // integral to plasma membrane // inferred by curator /// 0016020 // membrane // inferred from electronic annotation /// 0016021 // integral to membrane // non-traceable author statement /// 0016021 // integral to membrane // i…	0005254 // chloride channel activity // inferred from direct assay /// 0015175 // neutral amino acid transmembrane transporter activity // inferred from electronic annotation /// 0015180 // L-alanine transmembrane transporter activity // inferred from direct assay /// 0015184 // L-cystine transmembrane transporter activity // inferred from direct assay /// 0015193 // L-proline transmembrane trans…	chr2:65248983-65250999 (+) // 85.98 // p14
212811_x_at	SLC1A4	solute carrier family 1 (glutamate/neutral amino acid transporter), member 4	-2.17228	0.00181496	-1.46816	0.093405	-1.46853	0.00707349	387.218	390.406	383.082	178.254	240.062	149.26	146.829	117.822	162.568	125.027	99.9861	100.009	228.807	268.102	220.288	169.865	150.863	155.807	0	0.0118313	-0.0154905	-1.11921	-0.689738	-1.37532	0	-0.317533	0.146907	-0.231896	-0.554337	-0.554011	0	0.228651	-0.0547409	-0.429737	-0.600892	-0.554369	6509	0006810 // transport // inferred from electronic annotation /// 0006835 // dicarboxylic acid transport // inferred from electronic annotation /// 0006865 // amino acid transport // not recorded /// 0015808 // L-alanine transport // inferred from direct assay /// 0015811 // L-cystine transport // inferred from direct assay /// 0015824 // proline transport // inferred from direct assay /// 0015825 …	0005882 // intermediate filament // inferred from sequence or structural similarity /// 0005882 // intermediate filament // inferred from electronic annotation /// 0005887 // integral to plasma membrane // inferred by curator /// 0016020 // membrane // inferred from electronic annotation /// 0016021 // integral to membrane // non-traceable author statement /// 0016021 // integral to membrane // i…	0005254 // chloride channel activity // inferred from direct assay /// 0015175 // neutral amino acid transmembrane transporter activity // inferred from electronic annotation /// 0015180 // L-alanine transmembrane transporter activity // inferred from direct assay /// 0015184 // L-cystine transmembrane transporter activity // inferred from direct assay /// 0015193 // L-proline transmembrane trans…	chr2:65248983-65250999 (+) // 85.98 // p14
213196_at	ZNF629	zinc finger protein 629	-1.87312	0.000592467	-1.35507	0.311215	-1.36987	0.000362468	441.374	421.266	425.986	227.421	274.239	213.334	347.404	380.601	398.21	280.872	417.733	206.654	329.161	331.713	322.085	233.264	240.286	256.721	0.0511951	-0.0160751	0	-0.905443	-0.635376	-0.997694	-0.131665	0	0.0652504	-0.438366	0.134303	-0.881061	0	0.0111427	-0.0313511	-0.49683	-0.45404	-0.358593	23361	0006350 // transcription // inferred from electronic annotation /// 0045449 // regulation of transcription // inferred from electronic annotation	0005622 // intracellular // inferred from electronic annotation /// 0005634 // nucleus // inferred from direct assay /// 0005634 // nucleus // inferred from electronic annotation	0003676 // nucleic acid binding // inferred from electronic annotation /// 0003677 // DNA binding // inferred from electronic annotation /// 0008270 // zinc ion binding // inferred from electronic annotation /// 0046872 // metal ion binding // inferred from electronic annotation	chr16:30789777-30798489 (-) // 95.82 // p11.2
213478_at	KAZ	kazrin	-1.58338	0.0445064	-1.21319	0.251898	-1.57142	0.00407618	166.349	179.648	162.456	105.06	142.21	66.638	258.085	293.433	363.472	302.979	241.87	187.193	931.608	957.88	1142.21	609.564	586.019	633.9	0	0.110964	-0.0341644	-0.663005	-0.226187	-1.31979	-0.185184	0	0.308811	0.0461884	-0.278801	-0.648506	-0.040122	0	0.253909	-0.652067	-0.708898	-0.595591	23254	0031424 // keratinization // inferred from electronic annotation	0001533 // cornified envelope // inferred from direct assay /// 0005634 // nucleus // inferred from electronic annotation /// 0005737 // cytoplasm // inferred from electronic annotation /// 0005856 // cytoskeleton // inferred from electronic annotation /// 0030054 // cell junction // inferred from electronic annotation /// 0030057 // desmosome // inferred from direct assay /// 0030057 // desmosom…		chr1:14925199-15393108 (+) // 85.14 // p36.21
213775_x_at	ZNF638	zinc finger protein 638	-1.45382	0.217293	-1.37556	0.0818968	-1.27733	0.0519713	1683.18	932.013	1737.07	1182.47	590.784	1157.76	1866.07	1828.36	1753	1553.7	636.417	1329.17	1092.73	1419.84	1158.91	907.29	988.228	708.388	0	-0.852769	0.0454636	-0.50939	-1.51049	-0.539853	0.0294523	0	-0.060729	-0.234847	-1.52251	-0.460021	-0.0848274	0.292964	0	-0.353131	-0.229851	-0.710156	27332	0008380 // RNA splicing // traceable author statement	0005622 // intracellular // inferred from electronic annotation /// 0005634 // nucleus // inferred from electronic annotation /// 0005654 // nucleoplasm // traceable author statement /// 0005737 // cytoplasm // traceable author statement /// 0016607 // nuclear speck // inferred from electronic annotation	0000166 // nucleotide binding // inferred from electronic annotation /// 0003676 // nucleic acid binding // inferred from electronic annotation /// 0003677 // DNA binding // inferred from electronic annotation /// 0003690 // double-stranded DNA binding // traceable author statement /// 0003723 // RNA binding // inferred from electronic annotation /// 0003723 // RNA binding // traceable author sta…	chr2:71658527-71662188 (+) // 96.09 // p13.2
213786_at	TAX1BP1	Tax1 (human T-cell leukemia virus type I) binding protein 1	-1.13231	0.223005	-1.38232	0.160287	-1.30039	0.102841	55.9722	50.6343	87.9488	55.7899	19.4997	49.4318	207.499	182.424	146.806	131.97	83.3103	166.821	455.195	363.382	397.221	374.184	305.464	243.431	0	-0.144593	0.651954	-0.00470591	-1.52126	-0.179271	0.185809	0	-0.313391	-0.467088	-1.13073	-0.128995	0.196544	-0.128453	0	-0.0861931	-0.37894	-0.70643	8887	0006915 // apoptosis // inferred from electronic annotation /// 0006916 // anti-apoptosis // traceable author statement	0005622 // intracellular // inferred from electronic annotation	0005515 // protein binding // inferred from physical interaction /// 0008270 // zinc ion binding // inferred from electronic annotation /// 0042802 // identical protein binding // inferred from physical interaction	chr7:27868598-27869908 (+) // 99.64 // p15.2
214164_x_at	CA12	carbonic anhydrase XII	-1.27537	0.0232589	-1.54797	0.0345067	-4.60986	8.21988e-06	3121.35	2896.17	2779.33	2270.84	2598.59	2168.95	3088.42	3268.79	4577.79	2344.13	2111.66	1805.82	3375.48	3663.84	3408.55	739.404	713.263	788.874	0.108025	0	-0.0594072	-0.350921	-0.156416	-0.41715	-0.0818882	0	0.485895	-0.479705	-0.630376	-0.856105	-0.0140648	0.104197	0	-2.20472	-2.25665	-2.11129	771	0006730 // one-carbon metabolic process // inferred from electronic annotation	0016020 // membrane // inferred from electronic annotation /// 0016021 // integral to membrane // inferred from electronic annotation /// 0016021 // integral to membrane // traceable author statement	0004089 // carbonate dehydratase activity // inferred from electronic annotation /// 0004089 // carbonate dehydratase activity // traceable author statement /// 0008270 // zinc ion binding // inferred from electronic annotation /// 0008270 // zinc ion binding // traceable author statement /// 0016829 // lyase activity // inferred from electronic annotation /// 0046872 // metal ion binding // infe…	chr15:63615729-63616149 (-) // 94.17 // q22.2
214771_x_at	MPRIP	myosin phosphatase Rho interacting protein	-1.58854	0.0373019	-1.15471	0.12608	-1.37401	0.000162516	1009.11	884.862	887.341	558.591	799.961	503.838	914.323	1008.36	1170.05	884.257	873.262	520.855	2674.45	2670.32	2769.12	1824	1979.92	1946.46	0.185523	-0.00403595	0	-0.667697	-0.149559	-0.81653	-0.141238	0	0.214551	-0.189476	-0.207527	-0.953061	0	-0.00222969	0.0501881	-0.552139	-0.433803	-0.458387	23164		0005737 // cytoplasm // inferred from electronic annotation /// 0005856 // cytoskeleton // inferred from electronic annotation	0003779 // actin binding // inferred from electronic annotation /// 0005515 // protein binding // inferred from physical interaction	chr17:17068869-17088870 (+) // 98.33 // p11.2
215867_x_at	CA12	carbonic anhydrase XII	-1.31061	0.0136668	-1.61086	0.0249104	-4.60136	3.12371e-06	3375.79	3161.87	3109.29	2412.52	2800.15	2324.15	3260.07	3533.6	4680.32	2483.82	2193.61	1966.03	3505.64	3735.21	3585.55	779.237	744.115	861.07	0.094449	0	-0.0241919	-0.390239	-0.175271	-0.444074	-0.116234	0	0.405469	-0.508577	-0.68783	-0.84585	-0.0325165	0.0589943	0	-2.20206	-2.2686	-2.05799	771	0006730 // one-carbon metabolic process // inferred from electronic annotation	0016020 // membrane // inferred from electronic annotation /// 0016021 // integral to membrane // inferred from electronic annotation /// 0016021 // integral to membrane // traceable author statement	0004089 // carbonate dehydratase activity // inferred from electronic annotation /// 0004089 // carbonate dehydratase activity // traceable author statement /// 0008270 // zinc ion binding // inferred from electronic annotation /// 0008270 // zinc ion binding // traceable author statement /// 0016829 // lyase activity // inferred from electronic annotation /// 0046872 // metal ion binding // infe…	chr16:71776184-71807405 (-) // 51.63 // q22.2
216305_s_at	C2orf3	chromosome 2 open reading frame 3	-1.78162	0.28686	-1.15315	0.150179	-1.34973	0.0186029	81.9056	73.1467	91.3983	93.4005	45.9725	45.308	103.753	111.055	106.854	92.6625	48.3013	96.9866	261.031	239.729	225.571	197.511	177.613	148.084	0	-0.163167	0.158206	0.189469	-0.833191	-0.854196	-0.0424914	0.0556283	0	-0.205582	-1.14551	-0.139782	0.122818	0	-0.0878205	-0.279469	-0.432668	-0.694989	6936	0006350 // transcription // inferred from electronic annotation /// 0006355 // regulation of transcription, DNA-dependent // non-traceable author statement /// 0045449 // regulation of transcription // inferred from electronic annotation	0005634 // nucleus // inferred from electronic annotation	0003677 // DNA binding // inferred from electronic annotation /// 0003700 // sequence-specific DNA binding transcription factor activity // inferred from electronic annotation /// 0005515 // protein binding // inferred from physical interaction /// 0016564 // transcription repressor activity // non-traceable author statement	chr2:75891791-75938016 (-) // 95.02 // p12
216399_s_at	SCAPER	S-phase cyclin A-associated protein in the ER	-1.23026	0.150008	-1.34478	0.00691724	-1.36712	0.033131	25.8412	23.2032	32.897	24.159	12.1145	21.0046	49.3907	53.2745	49.9524	37.1453	41.9695	34.239	22.4243	18.89	24.3677	16.4026	17.3001	16.3363	0	-0.15535	0.348282	-0.0971122	-1.09294	-0.298969	-0.0163121	0.0928917	0	-0.427372	-0.25121	-0.544911	0	-0.247443	0.119905	-0.45114	-0.374282	-0.456979	49855		0005622 // intracellular // inferred from electronic annotation /// 0005634 // nucleus // inferred from electronic annotation /// 0005783 // endoplasmic reticulum // inferred from electronic annotation	0008270 // zinc ion binding // inferred from electronic annotation /// 0046872 // metal ion binding // inferred from electronic annotation	chr15:76640632-77021037 (-) // 98.98 // q24.3
217997_at	PHLDA1	pleckstrin homology-like domain, family A, member 1	-1.45132	0.218421	-1.57392	0.271374	-2.262	0.00802386	30.5293	50.5322	43.9708	37.2958	29.4872	30.2972	1222.96	1132.07	657.473	719.27	902.208	667.222	45.3625	60.5038	41.8849	20.0541	15.731	22.7159	-0.526354	0.200655	0	-0.237535	-0.576456	-0.537363	0.111405	0	-0.783962	-0.654361	-0.327435	-0.762728	0	0.415525	-0.115069	-1.1776	-1.52789	-0.997795	22822	0006915 // apoptosis // inferred from electronic annotation /// 0006917 // induction of apoptosis // inferred from electronic annotation /// 0045210 // FasL biosynthetic process // inferred from electronic annotation	0005634 // nucleus // inferred from electronic annotation /// 0005730 // nucleolus // inferred from electronic annotation /// 0005737 // cytoplasm // inferred from electronic annotation /// 0016020 // membrane // inferred from electronic annotation /// 0030659 // cytoplasmic vesicle membrane // inferred from electronic annotation /// 0031410 // cytoplasmic vesicle // inferred from electronic anno…	0005515 // protein binding // inferred from physical interaction	chr12:76420598-76425681 (-) // 82.86 // q21.2
218242_s_at	SUV420H1	suppressor of variegation 4-20 homolog 1 (Drosophila)	-1.33051	0.157474	-1.31852	0.030957	-1.31016	0.0156574	602.469	428.957	594.005	465.294	250.579	446.451	929.51	880.823	788.85	682.03	472	668.038	424.405	457.207	437.248	360.961	333.737	266.998	0.0204124	-0.469642	0	-0.352334	-1.24521	-0.411975	0.0776186	0	-0.159101	-0.369018	-0.900066	-0.398921	-0.0430098	0.0643959	0	-0.276608	-0.389738	-0.71162	51111	0006350 // transcription // inferred from electronic annotation /// 0016568 // chromatin modification // inferred from electronic annotation /// 0016571 // histone methylation // inferred from electronic annotation /// 0045449 // regulation of transcription // inferred from electronic annotation	0000780 // condensed nuclear chromosome, centromeric region // inferred from electronic annotation /// 0005634 // nucleus // inferred from electronic annotation	0005515 // protein binding // inferred from physical interaction /// 0008168 // methyltransferase activity // inferred from electronic annotation /// 0016740 // transferase activity // inferred from electronic annotation /// 0018024 // histone-lysine N-methyltransferase activity // inferred from electronic annotation /// 0042799 // histone methyltransferase activity (H4-K20 specific) // inferred …	chr11:67924575-67926491 (-) // 98.91 // q13.2
218303_x_at	KRCC1	lysine-rich coiled-coil 1	-1.3907	0.162462	-1.32105	0.0362343	-1.29938	0.0159994	1365.22	1130.57	1576.4	1294.8	851.071	981.673	2141.62	2192.15	2193.75	1998.92	1506.3	1659.4	842.392	785.572	788.98	710.872	587.009	607.196	0	-0.272078	0.207506	-0.0763998	-0.681779	-0.475816	-0.0336418	0	0.00105476	-0.133122	-0.541339	-0.401681	0.0945025	-0.00624466	0	-0.150398	-0.426605	-0.377828	51315				chr2:88326724-88355248 (-) // 98.7 // p11.2
219570_at	KIF16B	kinesin family member 16B	-1.55416	0.199559	-1.48121	0.0390639	-1.36016	0.0605794	51.6656	71.1463	75.0148	63.9831	43.1577	45.7781	87.3688	110.091	126.392	74.3251	75.387	54.5624	374.165	308.712	269.954	256.318	226.967	213.478	-0.461586	0	0.0763869	-0.153096	-0.721171	-0.636131	-0.33351	0	0.199206	-0.566779	-0.546311	-1.01272	0.277413	0	-0.193547	-0.268323	-0.44378	-0.532168	55614	0007018 // microtubule-based movement // inferred from electronic annotation /// 0007154 // cell communication // inferred from electronic annotation	0005874 // microtubule // inferred from electronic annotation	0000166 // nucleotide binding // inferred from electronic annotation /// 0003774 // motor activity // inferred from electronic annotation /// 0003777 // microtubule motor activity // inferred from electronic annotation /// 0005515 // protein binding // inferred from electronic annotation /// 0005524 // ATP binding // inferred from electronic annotation /// 0035091 // phosphoinositide binding // i…	chr20:16252749-16354999 (-) // 98.77 // p12.1
220141_at	C11orf63	chromosome 11 open reading frame 63	-1.15521	0.0405831	-1.47683	0.0430545	-1.38762	0.00200438	20.4578	20.7781	21.7022	18.324	14.1296	17.9865	27.7498	25.6717	39.5554	16.9365	18.9091	18.7902	29.9402	29.1098	29.0414	20.9783	22.1042	18.008	-0.0224166	0	0.0627751	-0.181332	-0.556348	-0.208154	0	-0.1123	0.511396	-0.712342	-0.553398	-0.562501	0.0405774	0	-0.00339746	-0.472608	-0.39719	-0.692868	79864				chr11:122756668-122830425 (+) // 97.86 // q24.1
221530_s_at	BHLHE41	basic helix-loop-helix family, member e41	-1.41737	0.0586796	-1.42516	0.129043	-1.52123	0.00579375	23.8716	36.614	28.6794	21.1261	15.3604	20.2343	17.0958	27.8928	25.4802	14.9472	17.8788	18.0482	114.587	129.037	131.012	91.5108	84.8243	71.3275	-0.264724	0.35238	0	-0.440991	-0.900804	-0.503213	-0.575734	0.130518	0	-0.769505	-0.511127	-0.497517	-0.171345	0	0.0219054	-0.495776	-0.605239	-0.85526	79365	0006350 // transcription // inferred from electronic annotation /// 0006355 // regulation of transcription, DNA-dependent // non-traceable author statement /// 0006355 // regulation of transcription, DNA-dependent // inferred from electronic annotation /// 0007623 // circadian rhythm // inferred from electronic annotation /// 0008283 // cell proliferation // non-traceable author statement /// 000…	0005634 // nucleus // non-traceable author statement /// 0005634 // nucleus // inferred from electronic annotation	0003677 // DNA binding // inferred from electronic annotation /// 0003700 // sequence-specific DNA binding transcription factor activity // non-traceable author statement /// 0030528 // transcription regulator activity // inferred from electronic annotation	chr12:26272798-26278004 (-) // 92.47 // p12.1
222154_s_at	SPATS2L	spermatogenesis associated, serine-rich 2-like	-1.17121	0.166407	-1.47338	0.0182186	-1.29744	0.0107857	1264.7	1123.75	1168.98	1048.05	998.098	346.142	2089.74	2178.8	2473.61	1583.55	1478.78	908.897	423.83	439.338	397.762	347.138	282.815	326.667	0.113539	-0.0569363	0	-0.157548	-0.228002	-1.75582	-0.0602121	0	0.183084	-0.460375	-0.559126	-1.26135	0	0.0518446	-0.0915794	-0.287978	-0.58363	-0.375664	26010		0043234 // protein complex // inferred from direct assay		chr2:201171064-201343252 (+) // 98.04 // q33.1
243_g_at	MAP4	microtubule-associated protein 4	-2.07241	0.00774597	-1.78555	0.073945	-1.37772	1.57859e-05	572.822	620.754	601.667	290.323	379.404	161.007	672.995	742.763	922.858	415.986	676.317	353.636	698.455	674.717	694.033	502.466	507.595	503.753	-0.0708799	0.0450544	0	-1.05131	-0.665233	-1.90184	-0.142305	0	0.313208	-0.836366	-0.135202	-1.07064	0.00916386	-0.0407209	0	-0.465978	-0.451326	-0.462287	4134	0007026 // negative regulation of microtubule depolymerization // inferred from electronic annotation	0005874 // microtubule // inferred from electronic annotation /// 0005875 // microtubule associated complex // traceable author statement	0005198 // structural molecule activity // traceable author statement /// 0005515 // protein binding // inferred from physical interaction	chr3:47893049-48130314 (-) // 98.01 // p21.31
44040_at	FBXO41	F-box protein 41	-1.31089	0.0304505	-1.4477	0.0187644	-1.38257	0.00412344	122.311	130.526	113.5	90.5809	108.725	93.3038	257.286	252	206.439	182.53	174.069	162.442	163.677	168.721	188.945	122.035	127.419	111.197	0	0.0937843	-0.10787	-0.433279	-0.16988	-0.390552	0.0299525	0	-0.28771	-0.465288	-0.533761	-0.633499	-0.0437899	0	0.163325	-0.46735	-0.405056	-0.601516	150726		0005622 // intracellular // inferred from electronic annotation	0005515 // protein binding // inferred from physical interaction /// 0008270 // zinc ion binding // inferred from electronic annotation	chr2:73481832-73482282 (-) // 60.57 // p13.2
222647_at	SLC35C1	solute carrier family 35, member C1	-1.27675	0.177568	-1.47746	0.00790686	-1.60103	0.000918064	189.024	186.47	189.182	118.36	192.526	148.05	580.405	595.803	725.292	403.261	409.649	345.006	330.01	297.767	340.623	208.279	206.124	194.022	0	-0.0196214	0.00121117	-0.675386	0.0264831	-0.352479	-0.037775	0	0.283727	-0.563122	-0.540446	-0.788212	0	-0.148324	0.0456657	-0.663989	-0.678997	-0.766291	55343	0006810 // transport // inferred from electronic annotation /// 0008643 // carbohydrate transport // inferred from electronic annotation /// 0030259 // lipid glycosylation // inferred from electronic annotation	0000139 // Golgi membrane // not recorded /// 0000139 // Golgi membrane // inferred from electronic annotation /// 0005794 // Golgi apparatus // inferred from electronic annotation /// 0016020 // membrane // inferred from electronic annotation /// 0016021 // integral to membrane // inferred from electronic annotation	0005457 // GDP-fucose transmembrane transporter activity // not recorded	chr11:45827335-45834566 (+) // 86.5 // p11.2
222662_at	PPP1R3B	protein phosphatase 1, regulatory (inhibitor) subunit 3B	-1.86396	0.0181397	-1.64158	0.044435	-1.28903	0.0241059	185.55	225.143	216.558	154.68	116.182	85.221	274.602	298.26	193.043	143.233	169.388	167.279	165.775	191.393	186.863	144.964	132.281	155.97	-0.222941	0.0560894	0	-0.485469	-0.89837	-1.34547	0	0.119231	-0.508419	-0.938979	-0.697011	-0.715086	-0.172749	0.0345583	0	-0.366285	-0.498369	-0.260709	79660	0005975 // carbohydrate metabolic process // inferred from electronic annotation /// 0005977 // glycogen metabolic process // inferred from electronic annotation			chr8:8993768-9008206 (-) // 88.34 // p23.1
223082_at	SH3KBP1	SH3-domain kinase binding protein 1	-1.2539	0.0319474	-1.5802	0.0504728	-1.59357	0.0201779	285.072	250.458	277.081	220.975	227.715	175.571	337.199	352.788	310.858	213.389	292.225	159.459	250.227	269.276	196.718	160.275	154.794	157.023	0.0410204	-0.145741	0	-0.326422	-0.283078	-0.658251	0	0.0652037	-0.117342	-0.660111	-0.206516	-1.08041	0	0.10585	-0.347111	-0.642685	-0.692889	-0.672265	30011	0006897 // endocytosis // inferred from electronic annotation /// 0006915 // apoptosis // inferred from electronic annotation /// 0007267 // cell-cell signaling // non-traceable author statement	0005634 // nucleus // inferred from direct assay /// 0005730 // nucleolus // inferred from direct assay /// 0005737 // cytoplasm // inferred from direct assay /// 0005737 // cytoplasm // inferred from electronic annotation /// 0005829 // cytosol // not recorded /// 0005856 // cytoskeleton // inferred from electronic annotation /// 0005886 // plasma membrane // not recorded /// 0005925 // focal ad…	0005515 // protein binding // inferred from physical interaction /// 0005515 // protein binding // inferred from electronic annotation /// 0016301 // kinase activity // inferred from electronic annotation /// 0017124 // SH3 domain binding // inferred from electronic annotation	chrX:19553519-19905719 (-) // 96.0 // p22.12
225019_at	CAMK2D	calcium/calmodulin-dependent protein kinase II delta	-2.39832	0.000208685	-4.02268	0.0102002	-1.29776	0.000483187	1401	1527.76	1329.8	638.397	539.774	584.157	624.452	595.878	358.991	109.994	148.129	151.45	1155.99	1176.45	1121.7	859.571	890.762	925.88	0	0.124969	-0.0752468	-1.13393	-1.37603	-1.26203	0.0675726	0	-0.73107	-2.43759	-2.00816	-1.97618	0	0.0253115	-0.0434484	-0.427444	-0.376022	-0.320237	817	0000082 // G1/S transition of mitotic cell cycle // inferred from electronic annotation /// 0001558 // regulation of cell growth // non-traceable author statement /// 0001666 // response to hypoxia // inferred from electronic annotation /// 0006468 // protein phosphorylation // non-traceable author statement /// 0006468 // protein phosphorylation // inferred from electronic annotation /// 0006816…	0005634 // nucleus // inferred from electronic annotation /// 0005654 // nucleoplasm // not recorded /// 0005737 // cytoplasm // inferred from electronic annotation /// 0005829 // cytosol // not recorded /// 0005829 // cytosol // inferred from electronic annotation /// 0005886 // plasma membrane // not recorded /// 0005954 // calcium- and calmodulin-dependent protein kinase complex // traceable a…	0000166 // nucleotide binding // inferred from electronic annotation /// 0004672 // protein kinase activity // inferred from electronic annotation /// 0004674 // protein serine/threonine kinase activity // inferred from electronic annotation /// 0004683 // calmodulin-dependent protein kinase activity // inferred from electronic annotation /// 0005515 // protein binding // inferred from physical i…	chr4:114373569-114683202 (-) // 88.24 // q26
225097_at	HIPK2	homeodomain interacting protein kinase 2	-2.12675	0.000454039	-1.508	0.0571783	-1.76726	0.00207214	293.713	271.054	315.186	138.104	140.258	113.264	323.321	369.05	262.936	214.404	258.202	181.089	217.684	205.983	183.546	116.555	101.286	126.097	0	-0.115827	0.101794	-1.08865	-1.06633	-1.37472	0	0.190849	-0.298258	-0.592633	-0.324465	-0.836265	0.0797071	0	-0.166388	-0.821518	-1.02409	-0.707999	28996	0000122 // negative regulation of transcription from RNA polymerase II promoter // inferred from electronic annotation /// 0006350 // transcription // inferred from electronic annotation /// 0006468 // protein phosphorylation // inferred from electronic annotation /// 0006915 // apoptosis // inferred from electronic annotation /// 0006978 // DNA damage response, signal transduction by p53 class m…	0005634 // nucleus // inferred from direct assay /// 0005634 // nucleus // inferred from electronic annotation /// 0005634 // nucleus // traceable author statement /// 0005737 // cytoplasm // inferred from sequence or structural similarity /// 0005737 // cytoplasm // inferred from electronic annotation /// 0016604 // nuclear body // inferred from direct assay /// 0016604 // nuclear body // tracea…	0000166 // nucleotide binding // inferred from electronic annotation /// 0003677 // DNA binding // inferred from electronic annotation /// 0003714 // transcription corepressor activity // inferred from direct assay /// 0003714 // transcription corepressor activity // inferred from electronic annotation /// 0003714 // transcription corepressor activity // traceable author statement /// 0004672 // …	chr7:139250462-139255185 (-) // 88.43 // q34
225116_at	HIPK2	homeodomain interacting protein kinase 2	-2.34879	0.0210526	-1.7055	0.122421	-1.64972	0.0114605	334.27	373.002	392.3	158.806	271.52	111.7	433.97	491.59	298.76	254.454	349.017	196.349	132.811	127.069	171.204	80.5051	80.7872	56.0478	-0.158173	0	0.072773	-1.23192	-0.458129	-1.73956	0	0.17986	-0.538609	-0.770191	-0.314299	-1.14417	0	-0.0637584	0.366342	-0.722224	-0.717177	-1.24465	28996	0000122 // negative regulation of transcription from RNA polymerase II promoter // inferred from electronic annotation /// 0006350 // transcription // inferred from electronic annotation /// 0006468 // protein phosphorylation // inferred from electronic annotation /// 0006915 // apoptosis // inferred from electronic annotation /// 0006978 // DNA damage response, signal transduction by p53 class m…	0005634 // nucleus // inferred from direct assay /// 0005634 // nucleus // inferred from electronic annotation /// 0005634 // nucleus // traceable author statement /// 0005737 // cytoplasm // inferred from sequence or structural similarity /// 0005737 // cytoplasm // inferred from electronic annotation /// 0016604 // nuclear body // inferred from direct assay /// 0016604 // nuclear body // tracea…	0000166 // nucleotide binding // inferred from electronic annotation /// 0003677 // DNA binding // inferred from electronic annotation /// 0003714 // transcription corepressor activity // inferred from direct assay /// 0003714 // transcription corepressor activity // inferred from electronic annotation /// 0003714 // transcription corepressor activity // traceable author statement /// 0004672 // …	chr7:139250462-139255185 (-) // 88.43 // q34
225368_at	HIPK2	homeodomain interacting protein kinase 2	-2.69973	0.00108811	-1.88534	0.055601	-1.15775	0.172764	757.882	918.549	883.797	327.365	364.577	220.218	1252.31	1304.31	904.282	652.81	919.025	664.237	428.005	294.775	293.752	235.901	254.611	290.478	-0.221741	0.0556421	0	-1.43282	-1.27749	-2.00478	0	0.0586996	-0.469748	-0.939856	-0.446417	-0.914823	0.538013	0	-0.00501728	-0.321432	-0.211323	-0.0211887	28996	0000122 // negative regulation of transcription from RNA polymerase II promoter // inferred from electronic annotation /// 0006350 // transcription // inferred from electronic annotation /// 0006468 // protein phosphorylation // inferred from electronic annotation /// 0006915 // apoptosis // inferred from electronic annotation /// 0006978 // DNA damage response, signal transduction by p53 class m…	0005634 // nucleus // inferred from direct assay /// 0005634 // nucleus // inferred from electronic annotation /// 0005634 // nucleus // traceable author statement /// 0005737 // cytoplasm // inferred from sequence or structural similarity /// 0005737 // cytoplasm // inferred from electronic annotation /// 0016604 // nuclear body // inferred from direct assay /// 0016604 // nuclear body // tracea…	0000166 // nucleotide binding // inferred from electronic annotation /// 0003677 // DNA binding // inferred from electronic annotation /// 0003714 // transcription corepressor activity // inferred from direct assay /// 0003714 // transcription corepressor activity // inferred from electronic annotation /// 0003714 // transcription corepressor activity // traceable author statement /// 0004672 // …	chr7:139246315-139257613 (-) // 97.56 // q34
225522_at	AAK1	AP2 associated kinase 1	-1.96601	0.0025807	-1.35153	0.0844463	-1.28056	0.0153662	328.043	378.336	326.315	166.857	184.555	109.094	393.149	495.116	552.811	391.175	366.338	257.071	822.051	750.722	722.664	498.787	586.247	626.631	0	0.205782	-0.00761986	-0.975271	-0.829833	-1.58831	-0.332691	0	0.15902	-0.339952	-0.434592	-0.9456	0.130948	0	-0.0549545	-0.589855	-0.35677	-0.260663	22848	0006468 // protein phosphorylation // inferred from electronic annotation	0005886 // plasma membrane // inferred from direct assay /// 0005886 // plasma membrane // inferred from electronic annotation /// 0005905 // coated pit // inferred from electronic annotation /// 0016020 // membrane // inferred from electronic annotation	0000166 // nucleotide binding // inferred from electronic annotation /// 0004672 // protein kinase activity // inferred from electronic annotation /// 0004674 // protein serine/threonine kinase activity // inferred from electronic annotation /// 0005524 // ATP binding // inferred from electronic annotation /// 0016301 // kinase activity // inferred from electronic annotation /// 0016740 // transf…	chr2:69685128-69688121 (-) // 86.93 // p13.3
225548_at	SHROOM3	shroom family member 3	-1.57972	0.0051939	-1.48642	0.0431473	-1.37979	0.00124628	237.948	261.084	250.526	158.589	182.018	128.472	403.66	385.707	339.001	231.107	329.882	259.488	687.678	681.277	680.48	479.193	493.754	549.681	-0.0743179	0.0595531	0	-0.659665	-0.460879	-0.963511	0.0656357	0	-0.186215	-0.738944	-0.225552	-0.571837	0.0134926	0	-0.00168705	-0.507634	-0.464448	-0.309648	57619	0000902 // cell morphogenesis // inferred from sequence or structural similarity /// 0001843 // neural tube closure // inferred from electronic annotation /// 0002066 // columnar/cuboidal epithelial cell development // inferred from electronic annotation /// 0007275 // multicellular organismal development // inferred from electronic annotation /// 0007389 // pattern specification process // infer…	0005737 // cytoplasm // inferred from electronic annotation /// 0005856 // cytoskeleton // inferred from sequence or structural similarity /// 0005856 // cytoskeleton // inferred from electronic annotation /// 0005874 // microtubule // inferred from electronic annotation /// 0005912 // adherens junction // inferred from sequence or structural similarity /// 0005912 // adherens junction // inferre…	0003779 // actin binding // inferred from electronic annotation /// 0005515 // protein binding // inferred from electronic annotation	chr4:77660882-77701305 (+) // 99.65 // q21.1
228067_at	C2orf55	chromosome 2 open reading frame 55	-1.29453	0.0697777	-1.7088	0.279482	-1.33764	0.00730217	294.054	374.488	337.829	260.966	261.89	140.721	853.606	865.613	676.154	485.993	877.144	499.536	841.373	862.949	841.888	597.684	629.381	726.054	-0.200211	0.148626	0	-0.372432	-0.367329	-1.26346	0	0.0201511	-0.336218	-0.812635	0.0392437	-0.772981	-0.000883102	0.0356474	0	-0.494245	-0.419694	-0.213551	343990				chr2:99410308-99411075 (-) // 97.34 // q11.2
228298_at	FAM113B	family with sequence similarity 113, member B	-1.61117	0.0132931	-1.28524	0.495764	-1.32232	0.0211382	119.9	114.416	107.851	71.014	92.7379	66.6063	948.154	674.514	244.204	217.119	595.965	524.815	1007.11	890.126	1121.91	765.312	751.361	761.625	0.067544	0	-0.085247	-0.688109	-0.303054	-0.780555	0.491274	0	-1.46576	-1.63536	-0.17862	-0.36204	0	-0.178141	0.155735	-0.396102	-0.422644	-0.40307	91523			0016787 // hydrolase activity // inferred from electronic annotation	chr12:47629831-47630443 (+) // 95.03 // q13.11
228400_at	SHROOM3	shroom family member 3	-1.64626	0.00778473	-1.63356	0.0290783	-1.29201	0.0309098	87.9948	112.663	104.67	63.5805	52.8774	65.8293	229.737	206.686	174.585	121.751	160.909	126.525	1462.07	1224.59	1169.72	928.417	947.82	1039.38	-0.25036	0.106162	0	-0.719193	-0.985127	-0.669047	0.152541	0	-0.243515	-0.763506	-0.361193	-0.708023	0.255719	0	-0.0661364	-0.399451	-0.369612	-0.236567	57619	0000902 // cell morphogenesis // inferred from sequence or structural similarity /// 0001843 // neural tube closure // inferred from electronic annotation /// 0002066 // columnar/cuboidal epithelial cell development // inferred from electronic annotation /// 0007275 // multicellular organismal development // inferred from electronic annotation /// 0007389 // pattern specification process // infer…	0005737 // cytoplasm // inferred from electronic annotation /// 0005856 // cytoskeleton // inferred from sequence or structural similarity /// 0005856 // cytoskeleton // inferred from electronic annotation /// 0005874 // microtubule // inferred from electronic annotation /// 0005912 // adherens junction // inferred from sequence or structural similarity /// 0005912 // adherens junction // inferre…	0003779 // actin binding // inferred from electronic annotation /// 0005515 // protein binding // inferred from electronic annotation	chr4:77703533-77704406 (+) // 67.04 // q21.1
228554_at	PGR	progesterone receptor	-6.24675	0.000196121	-1.61265	0.147641	-1.20578	0.0774494	2400.28	2725.28	2867.72	408.078	436.271	687.706	922.437	969.474	561.684	572.001	460.367	661.487	13.9912	14.8276	15.7565	9.54207	13.5696	12.2971	-0.1832	0	0.0735016	-2.73948	-2.64311	-1.98654	0	0.0717525	-0.715691	-0.689432	-1.00267	-0.479736	-0.0837703	0	0.0876567	-0.635914	-0.127915	-0.26997	5241	0001542 // ovulation from ovarian follicle // inferred from electronic annotation /// 0002070 // epithelial cell maturation // inferred from electronic annotation /// 0006350 // transcription // inferred from electronic annotation /// 0006355 // regulation of transcription, DNA-dependent // inferred from electronic annotation /// 0007165 // signal transduction // traceable author statement /// 00…	0005634 // nucleus // inferred from direct assay /// 0005634 // nucleus // inferred from electronic annotation /// 0005737 // cytoplasm // inferred from electronic annotation /// 0043005 // neuron projection // inferred from electronic annotation /// 0043231 // intracellular membrane-bounded organelle // inferred from direct assay	0003677 // DNA binding // traceable author statement /// 0003677 // DNA binding // inferred from electronic annotation /// 0003700 // sequence-specific DNA binding transcription factor activity // inferred from electronic annotation /// 0003707 // steroid hormone receptor activity // inferred from electronic annotation /// 0003707 // steroid hormone receptor activity // traceable author statement…	chr11:100900352-100903954 (-) // 61.28 // q22.1
228796_at	CPNE4	copine IV	-1.23867	0.0551591	-1.80563	0.0135177	-1.65502	0.010025	32.7393	31.5751	37.357	29.5457	26.4311	20.9081	37.6564	49.6722	51.856	26.1491	27.5097	28.8337	43.5202	36.8156	47.2001	26.2959	18.312	26.6334	0	-0.0522356	0.190355	-0.148073	-0.308789	-0.646963	-0.399544	0	0.0620718	-0.925679	-0.852499	-0.784686	0	-0.241369	0.117104	-0.726848	-1.24889	-0.708447	131034				chr3:131253560-131624190 (-) // 98.99 // q22.1
228933_at	NHS	Nance-Horan syndrome (congenital cataracts and dental anomalies)	-1.96778	0.086802	-1.54597	0.0177487	-1.46455	0.130013	37.9014	67.6963	70.9468	37.8445	34.4024	32.1718	119.743	110.983	91.8097	71.789	54.9579	75.1559	18.5964	18.1381	12.1819	12.9312	11.6154	12.3847	-0.836825	0	0.0676608	-0.838992	-0.976569	-1.07328	0.109596	0	-0.273626	-0.62851	-1.01395	-0.562385	0.0360074	0	-0.574283	-0.488165	-0.64298	-0.55046	4810	0002088 // lens development in camera-type eye // inferred from electronic annotation /// 0030154 // cell differentiation // inferred from electronic annotation	0005634 // nucleus // inferred from electronic annotation		chrX:17753233-17754114 (+) // 97.89 // p22.13
229310_at	KLHL29	kelch-like 29 (Drosophila)	-1.92321	0.00836169	-1.51932	0.0156433	-2.7184	0.000299841	42.4147	53.1038	50.5092	24.1153	33.4393	26.263	125.284	122.346	131.199	106.423	82.4609	77.6403	114.783	105.119	95.9045	38.6695	41.4196	36.1224	-0.251981	0.072268	0	-1.0666	-0.595003	-0.943514	0	-0.034235	0.0665517	-0.235397	-0.603423	-0.690327	0.126884	0	-0.132356	-1.44276	-1.34364	-1.54106	114818			0005515 // protein binding // inferred from electronic annotation	chr2:23930844-23931476 (+) // 89.91 // p24.1
229501_s_at	USP8	ubiquitin specific peptidase 8	-1.83643	0.0260956	-1.20431	0.0970407	-1.12072	0.0832985	439.97	331.332	477.013	267.873	142.988	239.578	384.363	387.371	415.906	321.655	200.011	354.626	301.773	366.647	305.752	272.818	277.454	201.861	0	-0.409127	0.116624	-0.715855	-1.62151	-0.876907	-0.0112467	0	0.102542	-0.268204	-0.953636	-0.127419	-0.0188961	0.262032	0	-0.16442	-0.140115	-0.598998	9101	0006511 // ubiquitin-dependent protein catabolic process // inferred from electronic annotation /// 0007032 // endosome organization // inferred from mutant phenotype /// 0007049 // cell cycle // inferred from electronic annotation /// 0007265 // Ras protein signal transduction // inferred from electronic annotation /// 0008283 // cell proliferation // traceable author statement /// 0070536 // pr…	0005622 // intracellular // inferred from electronic annotation /// 0005634 // nucleus // inferred from electronic annotation /// 0005737 // cytoplasm // inferred from electronic annotation /// 0005768 // endosome // inferred from electronic annotation /// 0005769 // early endosome // inferred from direct assay /// 0005829 // cytosol // inferred from direct assay /// 0005886 // plasma membrane //…	0004197 // cysteine-type endopeptidase activity // traceable author statement /// 0004221 // ubiquitin thiolesterase activity // inferred from electronic annotation /// 0004843 // ubiquitin-specific protease activity // inferred from direct assay /// 0004843 // ubiquitin-specific protease activity // inferred from electronic annotation /// 0004843 // ubiquitin-specific protease activity // tracea…	chr15:50792353-50793279 (+) // 97.65 // q21.2
230964_at	FREM2	FRAS1 related extracellular matrix protein 2	-3.09195	0.00264584	-1.29139	0.0327561	-1.30704	0.0224625	926.445	1302.44	1105.83	357.65	269.629	402.858	974.53	971.561	989.199	754.634	608.328	862.446	510.743	400.215	431.634	316.189	334.558	330.238	-0.255356	0.236087	0	-1.62852	-2.03609	-1.45679	0	-0.00440216	0.0215549	-0.368929	-0.679856	-0.176271	0.242788	-0.109034	0	-0.44902	-0.367556	-0.386305	341640	0002009 // morphogenesis of an epithelium // inferred from electronic annotation /// 0007154 // cell communication // inferred from electronic annotation /// 0007155 // cell adhesion // inferred from electronic annotation /// 0007156 // homophilic cell adhesion // inferred from electronic annotation /// 0007275 // multicellular organismal development // inferred from electronic annotation	0005604 // basement membrane // inferred from electronic annotation /// 0005886 // plasma membrane // inferred from electronic annotation /// 0016020 // membrane // inferred from electronic annotation /// 0016021 // integral to membrane // inferred from electronic annotation	0005509 // calcium ion binding // inferred from electronic annotation /// 0046872 // metal ion binding // inferred from electronic annotation	chr13:39459610-39460072 (+) // 97.26 // q13.3
231089_at			-1.61496	0.00175901	-1.44215	0.018257	-1.63663	0.0160758	68.4704	65.6314	78.3233	42.3975	42.6067	41.3669	39.467	43.2625	37.8965	26.3934	33.9207	27.3667	51.0605	54.8057	70.0609	33.4869	31.4493	37.7344	0	-0.0610933	0.193962	-0.6915	-0.6844	-0.727001	0	0.132473	-0.0585794	-0.580471	-0.21848	-0.528226	-0.102119	0	0.354283	-0.710728	-0.801297	-0.538446					chr20:23170473-23170944 (+) // 96.91 // p11.21
231822_at	CTTNBP2NL	CTTNBP2 N-terminal like	-1.40564	0.0807447	-1.87744	0.00425889	-1.34195	0.0993231	60.5039	75.619	62.4306	59.8	37.0337	44.4144	97.424	116.723	112.649	68.168	60.0013	46.2532	56.7029	41.6908	54.633	43.2671	35.8342	40.7117	-0.0452251	0.276496	0	-0.062108	-0.753416	-0.491226	-0.209486	0.0512505	0	-0.724667	-0.908768	-1.28421	0.0536518	-0.390043	0	-0.336501	-0.608436	-0.424327	55917		0015629 // actin cytoskeleton // inferred from direct assay	0005515 // protein binding // inferred from physical interaction	chr1:112954813-113002212 (+) // 88.97 // p13.2
231829_at	MAVS	mitochondrial antiviral signaling protein	-2.21451	0.00199164	-1.38108	0.0339207	-1.64823	0.0382227	83.7374	106.418	103.82	46.8817	44.3352	47.1566	201.384	246.265	255.026	187.887	178.313	158.662	56.2722	83.7713	79.0435	48.0398	45.0229	47.9566	-0.310142	0.0356612	0	-1.14699	-1.22756	-1.13855	-0.290261	0	0.050436	-0.390346	-0.465799	-0.63425	-0.490224	0.0838084	0	-0.718418	-0.811987	-0.720917	57506	0002230 // positive regulation of defense response to virus by host // inferred from mutant phenotype /// 0009615 // response to virus // inferred from electronic annotation /// 0032727 // positive regulation of interferon-alpha production // inferred from mutant phenotype /// 0032728 // positive regulation of interferon-beta production // inferred from mutant phenotype /// 0042742 // defense res…	0005739 // mitochondrion // inferred from electronic annotation /// 0005741 // mitochondrial outer membrane // inferred from electronic annotation /// 0016020 // membrane // inferred from electronic annotation /// 0016021 // integral to membrane // inferred from electronic annotation	0004871 // signal transducer activity // inferred from mutant phenotype /// 0005515 // protein binding // inferred from physical interaction	chr20:3827489-3849280 (+) // 79.25 // p13
231872_at	LRRCC1	leucine rich repeat and coiled-coil domain containing 1	-1.16793	0.288868	-1.58873	0.0892154	-1.35414	0.1437	40.8034	29.425	52.0745	36.063	22.5861	34.9364	49.9018	47.6457	84.3797	31.4099	14.9799	40.9962	30.3714	41.7622	39.9416	29.4958	33.8338	25.2327	0	-0.471648	0.351886	-0.178174	-0.853255	-0.223959	0	-0.0667453	0.757803	-0.667872	-1.73607	-0.283601	-0.39518	0.0643048	0	-0.43738	-0.239425	-0.662598	85444	0007049 // cell cycle // inferred from electronic annotation /// 0007067 // mitosis // inferred from electronic annotation /// 0051301 // cell division // inferred from electronic annotation	0005737 // cytoplasm // inferred from electronic annotation /// 0005814 // centriole // inferred from electronic annotation /// 0005856 // cytoskeleton // inferred from electronic annotation	0005515 // protein binding // inferred from electronic annotation	chr8:86020896-86058466 (+) // 94.4 // q21.2
233555_s_at	SULF2	sulfatase 2	-1.64994	0.0548957	-1.39998	0.0987032	-1.15061	0.30657	1510.47	2040.36	1759.3	1066.28	1422.88	661.037	3068.97	3340.53	2695.9	2192.16	2741.7	1407.77	11.4767	13.3372	24.7002	11.5915	11.1306	12.2295	-0.219998	0.213827	0	-0.722414	-0.306188	-1.4122	0	0.12232	-0.18699	-0.485407	-0.162685	-1.12434	-0.216758	0	0.889063	-0.202396	-0.260929	-0.125098	55959	0008152 // metabolic process // inferred from electronic annotation /// 0030201 // heparan sulfate proteoglycan metabolic process // non-traceable author statement	0005615 // extracellular space // non-traceable author statement /// 0005783 // endoplasmic reticulum // inferred from electronic annotation /// 0005794 // Golgi apparatus // inferred from electronic annotation /// 0005795 // Golgi stack // inferred from electronic annotation /// 0009986 // cell surface // inferred from direct assay /// 0009986 // cell surface // inferred from electronic annotati…	0003824 // catalytic activity // inferred from electronic annotation /// 0004065 // arylsulfatase activity // inferred from direct assay /// 0005509 // calcium ion binding // inferred from electronic annotation /// 0008484 // sulfuric ester hydrolase activity // inferred from electronic annotation /// 0016787 // hydrolase activity // inferred from electronic annotation /// 0046872 // metal ion bi…	chr20:46290177-46292298 (-) // 93.48 // q13.12
235242_at			-1.60638	0.0698808	-1.52717	0.0612371	-1.24639	0.00622898	391.642	300.779	390.531	312.071	199.031	243.113	274.538	274.255	441.154	211.154	139.879	179.769	427.135	442.161	428.165	343.523	365.009	306.007	0.00409985	-0.37673	0	-0.323562	-0.97244	-0.68381	0	-0.00148964	0.684278	-0.378707	-0.972828	-0.610858	-0.0034771	0.0464048	0	-0.31776	-0.230238	-0.484603					chr2:61154042-61155310 (+) // 55.23 // p16.1
235278_at	MACROD2	MACRO domain containing 2	-1.37467	0.326317	-1.36142	0.00764035	-1.25566	0.16658	22.6609	28.3468	27.1769	19.7698	15.3199	28.6902	136.841	145.821	143.667	105.528	82.6219	108.821	54.7968	89.9171	68.3437	58.7096	42.7848	54.4286	-0.262174	0.0608039	0	-0.459084	-0.826977	0.0781779	-0.0702233	0.0214729	0	-0.445107	-0.798131	-0.400768	-0.318716	0.395789	0	-0.219212	-0.675709	-0.328443	140733				chr20:16032536-16033842 (+) // 94.09 // p12.1
236089_at			-1.53726	0.0647525	-1.36761	0.0136266	-1.2621	0.247615	13.9007	21.1956	18.1776	11.8247	13.582	9.85828	19.8074	23.1706	22.0679	12.5937	16.1361	16.4075	8.23366	14.7415	10.259	8.12855	9.14978	8.01845	-0.387007	0.221604	0	-0.62036	-0.420461	-0.882751	-0.155908	0.070344	0	-0.809242	-0.451654	-0.427595	-0.317288	0.522993	0	-0.335823	-0.165085	-0.355497					chr2:197059093-197059509 (-) // 96.06 // q32.3
1553185_at	RASEF	RAS and EF-hand domain containing	-1.61678	0.0695646	-1.31601	0.404265	-1.3756	0.199822	6579.3	3809.32	5228.18	3233.7	2125.67	3547.5	707.612	443.086	1513.9	537.696	298.282	830.92	1227.44	1983.76	1559.86	1091.82	1427.23	1133.95	0.331625	-0.456775	0	-0.693125	-1.29839	-0.559505	0	-0.675371	1.09724	-0.396168	-1.24628	0.231752	-0.345767	0.34682	0	-0.514683	-0.128201	-0.460056	158158	0007264 // small GTPase mediated signal transduction // inferred from electronic annotation /// 0015031 // protein transport // inferred from electronic annotation	0005737 // cytoplasm // inferred from electronic annotation /// 0048471 // perinuclear region of cytoplasm // inferred from electronic annotation	0000166 // nucleotide binding // inferred from electronic annotation /// 0005509 // calcium ion binding // inferred from electronic annotation /// 0005525 // GTP binding // inferred from electronic annotation	chr9:85669997-85678092 (-) // 48.22 // q21.32
1554966_a_at	FILIP1L	filamin A interacting protein 1-like	-2.04664	0.0334189	-2.52105	0.0654123	-1.55215	0.0870633	42.8694	27.6229	43.4262	20.9067	20.9462	22.3952	141.011	133.404	113.107	52.9162	45.3506	113.81	18.5521	23.5088	21.5349	13.5463	19.629	13.8743	0	-0.634087	0.0186162	-1.03598	-1.03326	-0.936758	0.0800014	0	-0.238114	-1.33402	-1.55661	-0.22918	-0.215094	0.126524	0	-0.668782	-0.133696	-0.634265	11259		0005634 // nucleus // inferred from electronic annotation /// 0005737 // cytoplasm // inferred from electronic annotation /// 0016020 // membrane // inferred from electronic annotation /// 0016459 // myosin complex // non-traceable author statement		chr3:99551987-99833357 (-) // 98.8 // q12.1
1555935_s_at	HUNK	hormonally up-regulated Neu-associated kinase	-1.2483	0.15635	-1.29137	0.0271523	-1.63485	0.00761008	51.2754	56.291	65.3094	32.9458	45.094	55.082	82.4295	83.8857	98.8496	73.7802	64.9586	62.8874	41.2805	49.927	52.3941	31.8568	30.4227	30.5392	-0.134636	0	0.214387	-0.77281	-0.31997	-0.0313225	-0.0252643	0	0.236811	-0.18519	-0.368903	-0.415654	-0.27436	0	0.0695863	-0.648218	-0.714669	-0.709156	30811	0006468 // protein phosphorylation // inferred from electronic annotation /// 0007165 // signal transduction // traceable author statement /// 0007275 // multicellular organismal development // traceable author statement		0000166 // nucleotide binding // inferred from electronic annotation /// 0004672 // protein kinase activity // inferred from electronic annotation /// 0004674 // protein serine/threonine kinase activity // inferred from electronic annotation /// 0004674 // protein serine/threonine kinase activity // traceable author statement /// 0005524 // ATP binding // inferred from electronic annotation /// 0…	chr21:33373306-33374317 (+) // 65.63 // q22.11
1569127_at			-1.49299	0.0184817	-1.24692	0.0234513	-1.33793	0.00100211	58.4444	63.53	61.7128	35.8664	51.3928	41.3352	34.0546	38.8823	35.7798	23.5187	30.1669	28.6946	35.2771	34.4346	32.1405	25.8151	24.8691	25.7372	-0.0785055	0.0418677	0	-0.782936	-0.264004	-0.5782	-0.0712967	0.119969	0	-0.605336	-0.246178	-0.318367	0.0348735	0	-0.0994678	-0.415641	-0.469503	-0.420006					chr16:11032744-11034481 (-) // 48.3 // p13.13
[truncated: 4 more columns]

## Sheet: UP  GO BP CC MF KEGG
Select	Category	Term	Count	%	PValue	Genes	List Total	Pop Hits	Pop Total	Fold Enrichment	Bonferroni	Benjamini	FDR
	GOTERM_BP_ALL	GO:0009987~cellular process	75	56.391	0.0384163	FASTKD3, NAMPT, HIST2H2AA3, HIST2H2AA4, SYNCRIP, PEX3, PDCD2, FANCI, RBM8A, HIST1H2BI, PRIM2, DNAJC12, PHTF2, PIGC, QKI, ACYP1, LSM2, MYB, ZNF101, SKP2, EXD2, RBBP6, MTRR, MED6, PSMA2, EYA3, COQ3, TRMT11, NAB2, VAMP4, KPNA5, CAND1, ATG10, ACADSB, HIST1H2AD, BBS9, ALDOC, FARS2, PPM1A, RPS15A, RPL37, SF3B5, DTNBP1, CCNG2, PDSS2, TIMP1, SUMO3, STT3B, UBE2D3, PTK2, MRS2, RPL7, HSD17B6, HIST1H4D, FBXO…	90	10541	14116	1.11596	1	0.63593	44.8992
	GOTERM_BP_ALL	GO:0008152~metabolic process	58	43.609	0.0376674	NAMPT, ECHDC1, SYNCRIP, RBM8A, FANCI, PRIM2, PHTF2, DNAJC12, PIGC, QKI, ACYP1, LSM2, MYB, ZNF101, SKP2, EXD2, RBBP6, MTRR, EYA3, PSMA2, MED6, COQ3, TRMT11, NAB2, CAND1, ATG10, ACADSB, ALDOC, FARS2, PPM1A, RPS15A, RPL37, SF3B5, PDSS2, SUMO3, STT3B, UBE2D3, PTK2, RPL7, HSD17B6, SDR16C5, FBXO3, AKD1, DCTD, SETDB1, SOAT1, IKZF5, PDK1, PDK3, ZNF569, HACE1, BPGM, BLVRA, LSM11, DRAM1, CRYZL1, RBM17, ABC…	90	7647	14116	1.18961	1	0.654819	44.2427
	GOTERM_BP_ALL	GO:0044237~cellular metabolic process	56	42.1053	0.00346759	NAMPT, SYNCRIP, RBM8A, FANCI, PRIM2, PHTF2, DNAJC12, QKI, PIGC, ACYP1, LSM2, MYB, ZNF101, SKP2, EXD2, RBBP6, MTRR, EYA3, PSMA2, MED6, COQ3, TRMT11, NAB2, CAND1, ATG10, ACADSB, ALDOC, FARS2, PPM1A, RPS15A, RPL37, SF3B5, PDSS2, SUMO3, STT3B, UBE2D3, PTK2, RPL7, HSD17B6, FBXO3, AKD1, DCTD, SETDB1, SOAT1, IKZF5, PDK1, PDK3, ZNF569, HACE1, BPGM, BLVRA, LSM11, DRAM1, CRYZL1, RBM17, ABCC6	90	6636	14116	1.32358	0.925597	0.228814	5.14769
	GOTERM_BP_ALL	GO:0044238~primary metabolic process	52	39.0977	0.072412	NAMPT, SYNCRIP, RBM8A, FANCI, PRIM2, PHTF2, DNAJC12, QKI, PIGC, LSM2, MYB, ZNF101, SKP2, EXD2, RBBP6, MTRR, EYA3, PSMA2, MED6, COQ3, TRMT11, NAB2, CAND1, ACADSB, ATG10, FARS2, ALDOC, PPM1A, RPS15A, RPL37, SF3B5, PDSS2, SUMO3, STT3B, PTK2, UBE2D3, RPL7, HSD17B6, FBXO3, AKD1, SETDB1, SOAT1, IKZF5, PDK1, DCTD, PDK3, ZNF569, HACE1, BPGM, LSM11, RBM17, ABCC6	90	6923	14116	1.17809	1	0.754788	68.1341
	GOTERM_CC_FAT	GO:0043228~non-membrane-bounded organelle	22	16.5414	0.086801	HIST2H2AA3, HIST2H2AA4, BBS9, ALDOC, HIST1H2AD, RPS15A, RPL37, SUMO3, PTK2, RPL7, FANCI, NARF, HIST1H2BI, PRIM2, QKI, HIST1H4D, HIST1H4J, IKZF5, SETDB1, HIST1H2BE, HIST1H2BG, HIST1H2BH, RBBP6, ID2, CNFN, HIST1H3B, HIST1H3D, HIST1H2AM, HIST1H2AL, HIST1H3H	78	2596	12782	1.38874	1	0.690697	66.8971
	GOTERM_CC_FAT	GO:0043232~intracellular non-membrane-bounded organelle	22	16.5414	0.086801	HIST2H2AA3, HIST2H2AA4, BBS9, ALDOC, HIST1H2AD, RPS15A, RPL37, SUMO3, PTK2, RPL7, FANCI, NARF, HIST1H2BI, PRIM2, QKI, HIST1H4D, HIST1H4J, IKZF5, SETDB1, HIST1H2BE, HIST1H2BG, HIST1H2BH, RBBP6, ID2, CNFN, HIST1H3B, HIST1H3D, HIST1H2AM, HIST1H2AL, HIST1H3H	78	2596	12782	1.38874	1	0.690697	66.8971
	GOTERM_BP_ALL	GO:0044267~cellular protein metabolic process	21	15.7895	0.0954853	PDK1, ATG10, FARS2, PDK3, PPM1A, SKP2, HACE1, RPS15A, RPL37, RBBP6, SUMO3, PSMA2, EYA3, STT3B, UBE2D3, PTK2, RPL7, DNAJC12, PIGC, CAND1, FBXO3	90	2355	14116	1.39861	1	0.811405	78.2786
	GOTERM_CC_FAT	GO:0043233~organelle lumen	19	14.2857	0.0210836	SETDB1, IKZF5, PDK1, ACADSB, FARS2, PDK3, SYNCRIP, RBBP6, TIMP1, MED6, COQ3, ANKRD28, FANCI, RBM8A, NARF, PRIM2, QKI, HIST1H4D, MYB, HIST1H4J	78	1820	12782	1.71075	0.972122	0.36077	22.8522
	GOTERM_CC_FAT	GO:0031974~membrane-enclosed lumen	19	14.2857	0.0252397	SETDB1, IKZF5, PDK1, ACADSB, FARS2, PDK3, SYNCRIP, RBBP6, TIMP1, MED6, COQ3, ANKRD28, FANCI, RBM8A, NARF, PRIM2, QKI, HIST1H4D, MYB, HIST1H4J	78	1856	12782	1.67757	0.986359	0.379474	26.7469
	GOTERM_CC_FAT	GO:0070013~intracellular organelle lumen	18	13.5338	0.0337176	SETDB1, IKZF5, PDK1, ACADSB, FARS2, PDK3, SYNCRIP, RBBP6, MED6, COQ3, ANKRD28, FANCI, RBM8A, NARF, PRIM2, QKI, HIST1H4D, MYB, HIST1H4J	78	1779	12782	1.65806	0.996856	0.437984	34.1379
	GOTERM_BP_ALL	GO:0009056~catabolic process	15	11.2782	0.0246306	ATG10, ALDOC, SKP2, HACE1, BPGM, PSMA2, BLVRA, SUMO3, UBE2D3, RBM8A, HSD17B6, CAND1, FBXO3, DRAM1, ABCC6	90	1253	14116	1.87763	1	0.666234	31.5751
	GOTERM_BP_ALL	GO:0044085~cellular component biogenesis	12	9.02256	0.0495712	SOAT1, HIST2H2AA3, HIST2H2AA4, HIST1H2BE, HIST1H2BG, HIST1H2AD, ALDOC, HIST1H2BH, PEX3, PDSS2, PTK2, RPL7, HIST1H2BI, HIST1H3B, HIST1H3D, HIST1H4D, HIST1H2AM, HIST1H2AL, HIST1H4J, HIST1H3H	90	1001	14116	1.88025	1	0.684129	53.8621
	GOTERM_BP_ALL	GO:0044248~cellular catabolic process	12	9.02256	0.056646	BLVRA, PSMA2, SUMO3, ATG10, UBE2D3, RBM8A, SKP2, HACE1, CAND1, FBXO3, DRAM1, ABCC6	90	1024	14116	1.83802	1	0.712418	58.8198
	GOTERM_BP_ALL	GO:0016070~RNA metabolic process	11	8.27068	0.0705314	RPL7, TRMT11, RBM8A, FARS2, PRIM2, LSM11, SYNCRIP, QKI, LSM2, SF3B5, RBM17	90	938	14116	1.83933	1	0.763012	67.1369
	GOTERM_CC_FAT	GO:0005694~chromosome	11	8.27068	0.000417635	SETDB1, HIST2H2AA3, HIST2H2AA4, HIST1H2BE, HIST1H2BG, HIST1H2AD, HIST1H2BH, SUMO3, ID2, FANCI, HIST1H2BI, PRIM2, HIST1H3B, HIST1H3D, HIST1H4D, HIST1H2AM, HIST1H2AL, HIST1H4J, HIST1H3H	78	460	12782	3.91867	0.0677716	0.023121	0.507305
	GOTERM_BP_ALL	GO:0006396~RNA processing	10	7.5188	0.00747911	RPL7, TRMT11, RBM8A, FARS2, LSM11, SYNCRIP, QKI, LSM2, SF3B5, RBM17	90	547	14116	2.86736	0.996359	0.399799	10.7937
	GOTERM_BP_ALL	GO:0065003~macromolecular complex assembly	10	7.5188	0.0240615	SOAT1, HIST2H2AA3, HIST2H2AA4, HIST1H2BE, HIST1H2BG, HIST1H2AD, ALDOC, HIST1H2BH, PDSS2, PTK2, HIST1H2BI, HIST1H3B, HIST1H3D, HIST1H4D, HIST1H2AM, HIST1H2AL, HIST1H4J, HIST1H3H	90	665	14116	2.35856	1	0.679742	30.9652
	GOTERM_BP_ALL	GO:0043933~macromolecular complex subunit organization	10	7.5188	0.0346297	SOAT1, HIST2H2AA3, HIST2H2AA4, HIST1H2BE, HIST1H2BG, HIST1H2AD, ALDOC, HIST1H2BH, PDSS2, PTK2, HIST1H2BI, HIST1H3B, HIST1H3D, HIST1H4D, HIST1H2AM, HIST1H2AL, HIST1H4J, HIST1H3H	90	710	14116	2.20908	1	0.651629	41.504
	GOTERM_MF_FAT	GO:0003723~RNA binding	10	7.5188	0.0298456	RPL7, RBM8A, FARS2, LSM11, SYNCRIP, RPS15A, QKI, RPL37, LSM2, RBM17	80	718	12983	2.26027	0.997932	0.954526	31.683
	GOTERM_BP_ALL	GO:0044265~cellular macromolecule catabolic process	9	6.76692	0.0863965	PSMA2, SUMO3, ATG10, UBE2D3, RBM8A, SKP2, HACE1, CAND1, FBXO3	90	725	14116	1.94703	1	0.78478	74.7099
	GOTERM_CC_FAT	GO:0044427~chromosomal part	9	6.76692	0.00219724	HIST2H2AA3, HIST2H2AA4, HIST1H2BE, HIST1H2AD, HIST1H2BG, HIST1H2BH, SUMO3, ID2, HIST1H2BI, PRIM2, HIST1H3B, HIST1H3D, HIST1H4D, HIST1H2AM, HIST1H2AL, HIST1H4J, HIST1H3H	78	386	12782	3.82084	0.30895	0.0712434	2.64264
	GOTERM_CC_FAT	GO:0030529~ribonucleoprotein complex	9	6.76692	0.0120976	RPL7, RBM8A, LSM11, SYNCRIP, RPS15A, RPL37, LSM2, SF3B5, RBM17	78	515	12782	2.86378	0.870593	0.253316	13.7735
	GOTERM_BP_ALL	GO:0006325~chromatin organization	8	6.01504	0.00982414	SETDB1, HIST2H2AA3, HIST2H2AA4, HIST1H2BE, HIST1H2AD, HIST1H2BG, HIST1H2BH, EYA3, HIST1H2BI, HIST1H3B, HIST1H3D, HIST1H4D, HIST1H2AM, HIST1H2AL, HIST1H4J, HIST1H3H	90	378	14116	3.31946	0.999379	0.433377	13.9471
	GOTERM_BP_ALL	GO:0051276~chromosome organization	8	6.01504	0.0333173	SETDB1, HIST2H2AA3, HIST2H2AA4, HIST1H2BE, HIST1H2AD, HIST1H2BG, HIST1H2BH, EYA3, HIST1H2BI, HIST1H3B, HIST1H3D, HIST1H4D, HIST1H2AM, HIST1H2AL, HIST1H4J, HIST1H3H	90	485	14116	2.58712	1	0.652184	40.2823
	GOTERM_BP_ALL	GO:0043632~modification-dependent macromolecule catabolic process	8	6.01504	0.0700925	PSMA2, SUMO3, ATG10, UBE2D3, SKP2, HACE1, CAND1, FBXO3	90	574	14116	2.18599	1	0.779074	66.9
	GOTERM_BP_ALL	GO:0019941~modification-dependent protein catabolic process	8	6.01504	0.0700925	PSMA2, SUMO3, ATG10, UBE2D3, SKP2, HACE1, CAND1, FBXO3	90	574	14116	2.18599	1	0.779074	66.9
	GOTERM_BP_ALL	GO:0051603~proteolysis involved in cellular protein catabolic process	8	6.01504	0.0841792	PSMA2, SUMO3, ATG10, UBE2D3, SKP2, HACE1, CAND1, FBXO3	90	600	14116	2.09126	1	0.791136	73.7598
	GOTERM_BP_ALL	GO:0044257~cellular protein catabolic process	8	6.01504	0.0859033	PSMA2, SUMO3, ATG10, UBE2D3, SKP2, HACE1, CAND1, FBXO3	90	603	14116	2.08085	1	0.790374	74.5014
	GOTERM_BP_ALL	GO:0030163~protein catabolic process	8	6.01504	0.0972941	PSMA2, SUMO3, ATG10, UBE2D3, SKP2, HACE1, CAND1, FBXO3	90	622	14116	2.01729	1	0.810703	78.9302
	REACTOME_PATHWAY	REACT_71:Gene Expression	8	6.01504	0.0404057	MED6, RPL7, RBM8A, FARS2, RPS15A, RPL37, LSM2, SF3B5	33	350	3398	2.35359	0.709846	0.46134	29.6256
	GOTERM_BP_ALL	GO:0008380~RNA splicing	7	5.26316	0.0090731	RBM8A, LSM11, SYNCRIP, QKI, LSM2, SF3B5, RBM17	90	284	14116	3.86588	0.998906	0.433421	12.9487
	GOTERM_BP_ALL	GO:0034622~cellular macromolecular complex assembly	7	5.26316	0.0151941	HIST2H2AA3, HIST2H2AA4, HIST1H2BE, HIST1H2AD, HIST1H2BG, HIST1H2BH, PTK2, HIST1H2BI, HIST1H3B, HIST1H3D, HIST1H4D, HIST1H2AM, HIST1H2AL, HIST1H4J, HIST1H3H	90	318	14116	3.45255	0.999989	0.5587	20.7802
	GOTERM_BP_ALL	GO:0006397~mRNA processing	7	5.26316	0.0158448	RBM8A, LSM11, SYNCRIP, QKI, LSM2, SF3B5, RBM17	90	321	14116	3.42028	0.999994	0.549075	21.5729
	GOTERM_BP_ALL	GO:0034621~cellular macromolecular complex subunit organization	7	5.26316	0.0252166	HIST2H2AA3, HIST2H2AA4, HIST1H2BE, HIST1H2AD, HIST1H2BG, HIST1H2BH, PTK2, HIST1H2BI, HIST1H3B, HIST1H3D, HIST1H4D, HIST1H2AM, HIST1H2AL, HIST1H4J, HIST1H3H	90	357	14116	3.07538	1	0.634127	32.1979
	GOTERM_BP_ALL	GO:0016071~mRNA metabolic process	7	5.26316	0.0293567	RBM8A, LSM11, SYNCRIP, QKI, LSM2, SF3B5, RBM17	90	370	14116	2.96733	1	0.671882	36.4494
	GOTERM_CC_FAT	GO:0032993~protein-DNA complex	7	5.26316	1.25818e-05	HIST2H2AA3, HIST2H2AA4, HIST1H2BE, HIST1H2AD, HIST1H2BG, HIST1H2BH, HIST1H2BI, PRIM2, HIST1H3B, HIST1H3D, HIST1H4D, HIST1H2AM, HIST1H2AL, HIST1H4J, HIST1H3H	78	86	12782	13.3384	0.00211153	0.00211153	0.0153179
	GOTERM_CC_FAT	GO:0000785~chromatin	7	5.26316	0.00128344	HIST2H2AA3, HIST2H2AA4, HIST1H2BE, HIST1H2AD, HIST1H2BG, HIST1H2BH, ID2, HIST1H2BI, HIST1H3B, HIST1H3D, HIST1H4D, HIST1H2AM, HIST1H2AL, HIST1H4J, HIST1H3H	78	200	12782	5.73551	0.194068	0.05251	1.55148
	REACTOME_PATHWAY	REACT_7970:Telomere Maintenance	7	5.26316	9.93219e-06	HIST2H2AA3, HIST2H2AA4, HIST1H2BE, HIST1H2AD, HIST1H2BG, HIST1H2BH, HIST1H2BI, PRIM2, HIST1H3B, HIST1H3D, HIST1H4D, HIST1H2AM, HIST1H2AL, HIST1H4J, HIST1H3H	33	56	3398	12.8712	0.000297923	0.000297923	0.00846036
	GOTERM_BP_ALL	GO:0006334~nucleosome assembly	6	4.51128	0.000185601	HIST2H2AA3, HIST2H2AA4, HIST1H2BE, HIST1H2AD, HIST1H2BG, HIST1H2BH, HIST1H2BI, HIST1H3B, HIST1H3D, HIST1H4D, HIST1H2AM, HIST1H2AL, HIST1H4J, HIST1H3H	90	84	14116	11.2032	0.129635	0.129635	0.28201
	GOTERM_BP_ALL	GO:0031497~chromatin assembly	6	4.51128	0.000218874	HIST2H2AA3, HIST2H2AA4, HIST1H2BE, HIST1H2AD, HIST1H2BG, HIST1H2BH, HIST1H2BI, HIST1H3B, HIST1H3D, HIST1H4D, HIST1H2AM, HIST1H2AL, HIST1H4J, HIST1H3H	90	87	14116	10.8169	0.151034	0.0786064	0.332488
	GOTERM_BP_ALL	GO:0065004~protein-DNA complex assembly	6	4.51128	0.000270086	HIST2H2AA3, HIST2H2AA4, HIST1H2BE, HIST1H2AD, HIST1H2BG, HIST1H2BH, HIST1H2BI, HIST1H3B, HIST1H3D, HIST1H4D, HIST1H2AM, HIST1H2AL, HIST1H4J, HIST1H3H	90	91	14116	10.3414	0.182947	0.0651326	0.410134
	GOTERM_BP_ALL	GO:0034728~nucleosome organization	6	4.51128	0.000298872	HIST2H2AA3, HIST2H2AA4, HIST1H2BE, HIST1H2AD, HIST1H2BG, HIST1H2BH, HIST1H2BI, HIST1H3B, HIST1H3D, HIST1H4D, HIST1H2AM, HIST1H2AL, HIST1H4J, HIST1H3H	90	93	14116	10.119	0.200357	0.0543639	0.453753
	GOTERM_BP_ALL	GO:0006323~DNA packaging	6	4.51128	0.000856056	HIST2H2AA3, HIST2H2AA4, HIST1H2BE, HIST1H2AD, HIST1H2BG, HIST1H2BH, HIST1H2BI, HIST1H3B, HIST1H3D, HIST1H4D, HIST1H2AM, HIST1H2AL, HIST1H4J, HIST1H3H	90	117	14116	8.0433	0.473026	0.120253	1.29455
	GOTERM_BP_ALL	GO:0006333~chromatin assembly or disassembly	6	4.51128	0.00123659	HIST2H2AA3, HIST2H2AA4, HIST1H2BE, HIST1H2AD, HIST1H2BG, HIST1H2BH, HIST1H2BI, HIST1H3B, HIST1H3D, HIST1H4D, HIST1H2AM, HIST1H2AL, HIST1H4J, HIST1H3H	90	127	14116	7.40997	0.603682	0.142948	1.86495
	GOTERM_BP_ALL	GO:0032446~protein modification by small protein conjugation	6	4.51128	0.00146801	SUMO3, ATG10, UBE2D3, CAND1, FBXO3, RBBP6	90	132	14116	7.12929	0.666754	0.145281	2.21034
	GOTERM_BP_ALL	GO:0070647~protein modification by small protein conjugation or removal	6	4.51128	0.00339371	SUMO3, ATG10, UBE2D3, CAND1, FBXO3, RBBP6	90	160	14116	5.88167	0.921355	0.246129	5.04065
	GOTERM_BP_ALL	GO:0044262~cellular carbohydrate metabolic process	6	4.51128	0.0975014	PDK1, STT3B, COQ3, PDK3, ALDOC, BPGM	90	387	14116	2.4317	1	0.804595	79.0037
	GOTERM_CC_FAT	GO:0000786~nucleosome	6	4.51128	3.72242e-05	HIST2H2AA3, HIST2H2AA4, HIST1H2BE, HIST1H2AD, HIST1H2BG, HIST1H2BH, HIST1H2BI, HIST1H3B, HIST1H3D, HIST1H4D, HIST1H2AM, HIST1H2AL, HIST1H4J, HIST1H3H	78	63	12782	15.6068	0.00623427	0.00312201	0.0453127
	KEGG_PATHWAY	hsa05322:Systemic lupus erythematosus	6	4.51128	0.00121461	HIST2H2AA3, HIST2H2AA4, HIST1H2BE, HIST1H2AD, HIST1H2BG, HIST1H2BH, HIST1H2BI, HIST1H3B, HIST1H3D, HIST1H4D, HIST1H2AM, HIST1H2AL, HIST1H4J, HIST1H3H	43	99	5085	7.16702	0.0703254	0.0703254	1.21059
	GOTERM_BP_ALL	GO:0051186~cofactor metabolic process	5	3.7594	0.0347656	BLVRA, NAMPT, COQ3, PDSS2, CRYZL1	90	195	14116	4.02165	1	0.638676	41.6291
	GOTERM_CC_FAT	GO:0005681~spliceosome	5	3.7594	0.0082251	RBM8A, SYNCRIP, LSM2, SF3B5, RBM17	78	132	12782	6.20726	0.750309	0.206463	9.56678
	GOTERM_CC_FAT	GO:0031980~mitochondrial lumen	5	3.7594	0.0480037	PDK1, COQ3, ACADSB, PDK3, FARS2	78	227	12782	3.60951	0.999743	0.52826	45.0618
	GOTERM_CC_FAT	GO:0005759~mitochondrial matrix	5	3.7594	0.0480037	PDK1, COQ3, ACADSB, PDK3, FARS2	78	227	12782	3.60951	0.999743	0.52826	45.0618
	GOTERM_MF_FAT	GO:0016881~acid-amino acid ligase activity	5	3.7594	0.0340819	SUMO3, UBE2D3, HACE1, FBXO3, RBBP6	80	201	12983	4.037	0.999153	0.905389	35.3408
	GOTERM_MF_FAT	GO:0016879~ligase activity, forming carbon-nitrogen bonds	5	3.7594	0.0521833	SUMO3, UBE2D3, HACE1, FBXO3, RBBP6	80	231	12983	3.51272	0.999982	0.934996	49.0296
	GOTERM_BP_ALL	GO:0043122~regulation of I-kappaB kinase/NF-kappaB cascade	4	3.00752	0.03006	CARD8, PPM1A, TRIM13, NDFIP2	90	107	14116	5.86334	1	0.645737	37.1464
	GOTERM_BP_ALL	GO:0016567~protein ubiquitination	4	3.00752	0.0393154	UBE2D3, CAND1, FBXO3, RBBP6	90	119	14116	5.27208	1	0.63214	45.6779
	GOTERM_BP_ALL	GO:0006006~glucose metabolic process	4	3.00752	0.0723265	PDK1, PDK3, ALDOC, BPGM	90	153	14116	4.10051	1	0.763051	68.0894
	GOTERM_MF_FAT	GO:0019787~small conjugating protein ligase activity	4	3.00752	0.0804107	SUMO3, UBE2D3, FBXO3, RBBP6	80	166	12983	3.91054	1	0.913099	65.1496
	GOTERM_MF_FAT	GO:0050662~coenzyme binding	4	3.00752	0.0980175	SOAT1, ACADSB, MTRR, CRYZL1	80	181	12983	3.58646	1	0.927964	72.6703
	KEGG_PATHWAY	hsa03040:Spliceosome	4	3.00752	0.0848375	RBM8A, LSM2, SF3B5, RBM17	43	126	5085	3.75415	0.995103	0.930024	58.871
	REACTOME_PATHWAY	REACT_17015:Metabolism of proteins	4	3.00752	0.335381	RPL7, RPS15A, PIGC, RPL37	33	217	3398	1.89806	0.999995	0.913814	96.9197
	REACTOME_PATHWAY	REACT_1505:Integration of energy metabolism	4	3.00752	0.340675	PDK1, CAB39L, PDK3, ALDOC	33	219	3398	1.88073	0.999996	0.875406	97.1225
	GOTERM_BP_ALL	GO:0042375~quinone cofactor metabolic process	3	2.25564	0.00293055	COQ3, PDSS2, CRYZL1	90	13	14116	36.1949	0.888671	0.239978	4.36699
	GOTERM_BP_ALL	GO:0030218~erythrocyte differentiation	3	2.25564	0.0300286	ID2, BPGM, TIMP1	90	43	14116	10.9426	1	0.662429	37.1154
	GOTERM_BP_ALL	GO:0034101~erythrocyte homeostasis	3	2.25564	0.0381721	ID2, BPGM, TIMP1	90	49	14116	9.60272	1	0.646444	44.686
	GOTERM_BP_ALL	GO:0006733~oxidoreduction coenzyme metabolic process	3	2.25564	0.0425246	NAMPT, COQ3, PDSS2	90	52	14116	9.04872	1	0.649549	48.3742
	GOTERM_BP_ALL	GO:0009108~coenzyme biosynthetic process	3	2.25564	0.0702858	NAMPT, COQ3, PDSS2	90	69	14116	6.81932	1	0.770836	67.0046
	GOTERM_CC_FAT	GO:0022626~cytosolic ribosome	3	2.25564	0.0856116	RPL7, RPS15A, RPL37	78	81	12782	6.06933	1	0.714353	66.3683
	GOTERM_MF_FAT	GO:0003729~mRNA binding	3	2.25564	0.0610747	RPL7, RBM8A, SYNCRIP	80	66	12983	7.3767	0.999997	0.923555	54.7263
	KEGG_PATHWAY	hsa03010:Ribosome	3	2.25564	0.160985	RPL7, RPS15A, RPL37	43	87	5085	4.07779	0.999973	0.970119	82.7794
	REACTOME_PATHWAY	REACT_1762:3' -UTR-mediated translational regulation	3	2.25564	0.270562	RPL7, RPS15A, RPL37	33	108	3398	2.86027	0.999922	0.957354	93.1943
	REACTOME_PATHWAY	REACT_125:Processing of Capped Intron-Containing Pre-mRNA	3	2.25564	0.277637	RBM8A, LSM2, SF3B5	33	110	3398	2.80826	0.999942	0.91277	93.7365
	REACTOME_PATHWAY	REACT_6167:Influenza Infection	3	2.25564	0.439473	RPL7, RPS15A, RPL37	33	157	3398	1.96757	1	0.885913	99.2782
	REACTOME_PATHWAY	REACT_604:Hemostasis	3	2.25564	0.660457	PTK2, TFPI, TIMP1	33	235	3398	1.31451	1	0.947444	99.9899
	REACTOME_PATHWAY	REACT_152:Cell Cycle, Mitotic	3	2.25564	0.794888	PSMA2, PRIM2, SKP2	33	304	3398	1.01615	1	0.96645	99.9999
	GOTERM_BP_ALL	GO:0051290~protein heterotetramerization	2	1.50376	0.0249847	ALDOC, PDSS2	90	4	14116	78.4222	1	0.650567	31.9521
	GOTERM_BP_ALL	GO:0018106~peptidyl-histidine phosphorylation	2	1.50376	0.0311338	PDK1, PDK3	90	5	14116	62.7378	1	0.642501	38.1968
	GOTERM_BP_ALL	GO:0018202~peptidyl-histidine modification	2	1.50376	0.0433173	PDK1, PDK3	90	7	14116	44.8127	1	0.644818	49.0206
	GOTERM_BP_ALL	GO:0006743~ubiquinone metabolic process	2	1.50376	0.0553492	COQ3, PDSS2	90	9	14116	34.8543	1	0.714262	57.95
	GOTERM_BP_ALL	GO:0045426~quinone cofactor biosynthetic process	2	1.50376	0.0553492	COQ3, PDSS2	90	9	14116	34.8543	1	0.714262	57.95
	GOTERM_BP_ALL	GO:0006744~ubiquinone biosynthetic process	2	1.50376	0.0553492	COQ3, PDSS2	90	9	14116	34.8543	1	0.714262	57.95
	GOTERM_BP_ALL	GO:0048821~erythrocyte development	2	1.50376	0.0731171	BPGM, TIMP1	90	12	14116	26.1407	1	0.749732	68.5007
	GOTERM_MF_FAT	GO:0004740~pyruvate dehydrogenase (acetyl-transferring) kinase activity	2	1.50376	0.024121	PDK1, PDK3	80	4	12983	81.1437	0.993133	0.993133	26.4372
	GOTERM_MF_FAT	GO:0000155~two-component sensor activity	2	1.50376	0.0763129	PDK1, PDK3	80	13	12983	24.9673	1	0.932726	63.1456
	GOTERM_MF_FAT	GO:0004673~protein histidine kinase activity	2	1.50376	0.0763129	PDK1, PDK3	80	13	12983	24.9673	1	0.932726	63.1456
	GOTERM_MF_FAT	GO:0016775~phosphotransferase activity, nitrogenous group as acceptor	2	1.50376	0.0986153	PDK1, PDK3	80	17	12983	19.0926	1	0.904947	72.8972
	KEGG_PATHWAY	hsa00010:Glycolysis / Gluconeogenesis	2	1.50376	0.393806	ALDOC, BPGM	43	60	5085	3.94186	1	0.999452	99.3372
	KEGG_PATHWAY	hsa05222:Small cell lung cancer	2	1.50376	0.504635	PTK2, SKP2	43	84	5085	2.81561	1	0.999782	99.9124
	KEGG_PATHWAY	hsa00240:Pyrimidine metabolism	2	1.50376	0.548565	DCTD, PRIM2	43	95	5085	2.4896	1	0.999648	99.9654
	KEGG_PATHWAY	hsa04722:Neurotrophin signaling pathway	2	1.50376	0.646948	PDK1, CALML5	43	124	5085	1.90735	1	0.999867	99.9971
	KEGG_PATHWAY	hsa04120:Ubiquitin mediated proteolysis	2	1.50376	0.683933	UBE2D3, SKP2	43	137	5085	1.72636	1	0.999823	99.999
	KEGG_PATHWAY	hsa05200:Pathways in cancer	2	1.50376	0.939928	PTK2, SKP2	43	328	5085	0.721072	1	1	100
	REACTOME_PATHWAY	REACT_18266:Axon guidance	2	1.50376	0.373093	PTK2, COL9A3	33	49	3398	4.20284	0.999999	0.864833	98.1272
	REACTOME_PATHWAY	REACT_9035:APC/C:Cdh1-mediated degradation of Skp2	2	1.50376	0.441421	PSMA2, SKP2	33	61	3398	3.37606	1	0.856468	99.2993
	REACTOME_PATHWAY	REACT_383:DNA Replication	2	1.50376	0.605875	PSMA2, PRIM2	33	97	3398	2.12309	1	0.938779	99.9641
	REACTOME_PATHWAY	REACT_578:Apoptosis	2	1.50376	0.711854	PSMA2, PTK2	33	129	3398	1.59643	1	0.955431	99.9975
	REACTOME_PATHWAY	REACT_13:Metabolism of amino acids	2	1.50376	0.79412	PSMA2, ACADSB	33	163	3398	1.26343	1	0.973936	99.9999
	REACTOME_PATHWAY	REACT_15380:Diabetes pathways	2	1.50376	0.940194	STT3B, ALDOC	33	285	3398	0.722594	1	0.996423	100

## Sheet: DN  GO BP CC MF KEGG
Select	Category	Term	Count	%	PValue	Genes	List Total	Pop Hits	Pop Total	Fold Enrichment	Bonferroni	Benjamini	FDR
	GOTERM_CC_FAT	GO:0043232~intracellular non-membrane-bounded organelle	24	34.2857	4.12716e-06	CTTNBP2NL, SHROOM3, UCHL1, KAZ, LRRCC1, KIF16B, MYH9, SOX9, RBBP6, ATM, MPRIP, SLC1A4, ACTR2, KIAA0020, PHF2, CEP68, MAPT, HIPK2, SH3KBP1, MAP4, TRIP11, FILIP1L, PHLDA1, SUV420H1	46	2596	12782	2.5689	0.000660129	0.000660129	0.00498338
	GOTERM_CC_FAT	GO:0043228~non-membrane-bounded organelle	24	34.2857	4.12716e-06	CTTNBP2NL, SHROOM3, UCHL1, KAZ, LRRCC1, KIF16B, MYH9, SOX9, RBBP6, ATM, MPRIP, SLC1A4, ACTR2, KIAA0020, PHF2, CEP68, MAPT, HIPK2, SH3KBP1, MAP4, TRIP11, FILIP1L, PHLDA1, SUV420H1	46	2596	12782	2.5689	0.000660129	0.000660129	0.00498338
	GOTERM_CC_FAT	GO:0005856~cytoskeleton	17	24.2857	9.67373e-06	CTTNBP2NL, SHROOM3, LRRCC1, KAZ, KIF16B, MYH9, ATM, MPRIP, SLC1A4, ACTR2, MAPT, CEP68, HIPK2, SH3KBP1, MAP4, TRIP11, FILIP1L	46	1381	12782	3.42055	0.00154661	0.000773603	0.0116803
	GOTERM_CC_FAT	GO:0044430~cytoskeletal part	12	17.1429	0.000356183	SLC1A4, ACTR2, SHROOM3, CEP68, MAPT, HIPK2, LRRCC1, MAP4, KIF16B, MYH9, FILIP1L, ATM	46	952	12782	3.50256	0.0554054	0.0141488	0.42924
	GOTERM_CC_FAT	GO:0043233~organelle lumen	12	17.1429	0.0472537	KIAA0020, PHF2, HIPK2, CLU, UCHL1, SH3KBP1, ZNF638, SOX9, RBBP6, ATM, PHLDA1, NRIP1	46	1820	12782	1.83211	0.999567	0.448864	44.2618
	GOTERM_CC_FAT	GO:0031974~membrane-enclosed lumen	12	17.1429	0.0533017	KIAA0020, PHF2, HIPK2, CLU, UCHL1, SH3KBP1, ZNF638, SOX9, RBBP6, ATM, PHLDA1, NRIP1	46	1856	12782	1.79657	0.999844	0.42175	48.3871
	GOTERM_MF_FAT	GO:0032553~ribonucleotide binding	12	17.1429	0.0598033	FGFR2, ACTR2, HUNK, RASEF, AAK1, HIPK2, CAMK2D, KIF16B, MYH9, SIK3, ATM, ABCG2	48	1836	12983	1.76784	0.999993	0.693945	53.5946
	GOTERM_MF_FAT	GO:0032555~purine ribonucleotide binding	12	17.1429	0.0598033	FGFR2, ACTR2, HUNK, RASEF, AAK1, HIPK2, CAMK2D, KIF16B, MYH9, SIK3, ATM, ABCG2	48	1836	12983	1.76784	0.999993	0.693945	53.5946
	GOTERM_MF_FAT	GO:0017076~purine nucleotide binding	12	17.1429	0.0772484	FGFR2, ACTR2, HUNK, RASEF, AAK1, HIPK2, CAMK2D, KIF16B, MYH9, SIK3, ATM, ABCG2	48	1918	12983	1.69226	1	0.754206	63.2463
	GOTERM_CC_FAT	GO:0031981~nuclear lumen	11	15.7143	0.0267602	KIAA0020, PHF2, HIPK2, UCHL1, SH3KBP1, ZNF638, SOX9, RBBP6, ATM, PHLDA1, NRIP1	46	1450	12782	2.10798	0.986963	0.382588	27.9297
	GOTERM_CC_FAT	GO:0070013~intracellular organelle lumen	11	15.7143	0.0867554	KIAA0020, PHF2, HIPK2, UCHL1, SH3KBP1, ZNF638, SOX9, RBBP6, ATM, PHLDA1, NRIP1	46	1779	12782	1.71814	1	0.499146	66.5732
	GOTERM_MF_FAT	GO:0005524~ATP binding	11	15.7143	0.0359414	FGFR2, ACTR2, HUNK, AAK1, HIPK2, CAMK2D, KIF16B, MYH9, SIK3, ATM, ABCG2	48	1477	12983	2.0144	0.999113	0.82743	36.6006
	GOTERM_MF_FAT	GO:0032559~adenyl ribonucleotide binding	11	15.7143	0.0389343	FGFR2, ACTR2, HUNK, AAK1, HIPK2, CAMK2D, KIF16B, MYH9, SIK3, ATM, ABCG2	48	1497	12983	1.98749	0.999512	0.78237	39.0079
	GOTERM_MF_FAT	GO:0030554~adenyl nucleotide binding	11	15.7143	0.0526731	FGFR2, ACTR2, HUNK, AAK1, HIPK2, CAMK2D, KIF16B, MYH9, SIK3, ATM, ABCG2	48	1577	12983	1.88667	0.999969	0.773314	49.0176
	GOTERM_MF_FAT	GO:0001883~purine nucleoside binding	11	15.7143	0.057371	FGFR2, ACTR2, HUNK, AAK1, HIPK2, CAMK2D, KIF16B, MYH9, SIK3, ATM, ABCG2	48	1601	12983	1.85838	0.999988	0.757797	52.0775
	GOTERM_MF_FAT	GO:0001882~nucleoside binding	11	15.7143	0.0596162	FGFR2, ACTR2, HUNK, AAK1, HIPK2, CAMK2D, KIF16B, MYH9, SIK3, ATM, ABCG2	48	1612	12983	1.8457	0.999993	0.73053	53.4794
	GOTERM_BP_FAT	GO:0006796~phosphate metabolic process	9	12.8571	0.0225176	FGFR2, HUNK, EYA2, AAK1, HIPK2, CAMK2D, SIK3, ATM, PIK3R1	50	973	13528	2.50261	1	0.711631	29.5787
	GOTERM_BP_FAT	GO:0006793~phosphorus metabolic process	9	12.8571	0.0225176	FGFR2, HUNK, EYA2, AAK1, HIPK2, CAMK2D, SIK3, ATM, PIK3R1	50	973	13528	2.50261	1	0.711631	29.5787
	GOTERM_BP_FAT	GO:0007242~intracellular signaling cascade	9	12.8571	0.0801806	PGR, CAV1, USP8, RASEF, HIPK2, ATM, PIK3R1, NFATC1, NRIP1	50	1256	13528	1.93873	1	0.827116	72.3869
	GOTERM_CC_FAT	GO:0015630~microtubule cytoskeleton	9	12.8571	0.000581597	SHROOM3, CEP68, MAPT, HIPK2, LRRCC1, MAP4, KIF16B, MYH9, ATM	46	549	12782	4.55524	0.0888818	0.0184443	0.700014
	GOTERM_BP_FAT	GO:0016310~phosphorylation	8	11.4286	0.0241969	FGFR2, HUNK, AAK1, HIPK2, CAMK2D, SIK3, ATM, PIK3R1	50	800	13528	2.7056	1	0.692738	31.4186
	GOTERM_CC_FAT	GO:0031410~cytoplasmic vesicle	8	11.4286	0.00670077	SLC1A4, CAV1, CLU, STXBP1, CAMK2D, SH3KBP1, ATM, PHLDA1	46	642	12782	3.46255	0.658952	0.14245	7.79753
	GOTERM_CC_FAT	GO:0031982~vesicle	8	11.4286	0.00840299	SLC1A4, CAV1, CLU, STXBP1, CAMK2D, SH3KBP1, ATM, PHLDA1	46	670	12782	3.31785	0.740801	0.155297	9.68745
	GOTERM_BP_FAT	GO:0000902~cell morphogenesis	7	10	0.00171369	SHROOM3, CLU, UCHL1, STXBP1, MYH9, SOX9, NFATC1	50	356	13528	5.32	0.754563	0.754563	2.60633
	GOTERM_BP_FAT	GO:0032989~cellular component morphogenesis	7	10	0.00296001	SHROOM3, CLU, UCHL1, STXBP1, MYH9, SOX9, NFATC1	50	397	13528	4.77058	0.911773	0.702969	4.46179
	GOTERM_BP_FAT	GO:0006915~apoptosis	7	10	0.0208558	EYA2, HIPK2, CLU, SH3KBP1, ATM, TAX1BP1, PHLDA1	50	602	13528	3.14605	1	0.734943	27.7126
	GOTERM_BP_FAT	GO:0012501~programmed cell death	7	10	0.0222551	EYA2, HIPK2, CLU, SH3KBP1, ATM, TAX1BP1, PHLDA1	50	611	13528	3.09971	1	0.731963	29.287
	GOTERM_BP_FAT	GO:0006468~protein amino acid phosphorylation	7	10	0.0324173	FGFR2, HUNK, AAK1, HIPK2, CAMK2D, SIK3, ATM	50	667	13528	2.83946	1	0.758408	39.7947
	GOTERM_BP_FAT	GO:0008219~cell death	7	10	0.044244	EYA2, HIPK2, CLU, SH3KBP1, ATM, TAX1BP1, PHLDA1	50	719	13528	2.6341	1	0.80039	50.1809
	GOTERM_BP_FAT	GO:0016265~death	7	10	0.0455083	EYA2, HIPK2, CLU, SH3KBP1, ATM, TAX1BP1, PHLDA1	50	724	13528	2.61591	1	0.795956	51.186
	GOTERM_BP_FAT	GO:0042127~regulation of cell proliferation	7	10	0.0634123	PGR, FGFR2, CAV1, HIPK2, CLU, CAMK2D, SOX9	50	787	13528	2.40651	1	0.803264	63.5313
	GOTERM_CC_FAT	GO:0005730~nucleolus	7	10	0.0344495	KIAA0020, PHF2, UCHL1, SH3KBP1, SOX9, RBBP6, PHLDA1	46	698	12782	2.78666	0.996336	0.42931	34.5122
	GOTERM_MF_FAT	GO:0004672~protein kinase activity	7	10	0.0212923	FGFR2, HUNK, AAK1, HIPK2, CAMK2D, SIK3, ATM	48	606	12983	3.12435	0.983954	0.873325	23.5058
	GOTERM_CC_FAT	GO:0070161~anchoring junction	6	8.57143	0.000329012	CAV1, LAMA3, SHROOM3, KAZ, SH3KBP1, MYH9	46	172	12782	9.69312	0.0512886	0.0173971	0.396555
	GOTERM_CC_FAT	GO:0030054~cell junction	6	8.57143	0.0345396	CAV1, LAMA3, SHROOM3, KAZ, SH3KBP1, MYH9	46	518	12782	3.21857	0.99639	0.40027	34.586
	GOTERM_CC_FAT	GO:0016023~cytoplasmic membrane-bounded vesicle	6	8.57143	0.0429682	SLC1A4, CLU, STXBP1, CAMK2D, ATM, PHLDA1	46	550	12782	3.0313	0.999112	0.443218	41.1579
	GOTERM_CC_FAT	GO:0031988~membrane-bounded vesicle	6	8.57143	0.0482168	SLC1A4, CLU, STXBP1, CAMK2D, ATM, PHLDA1	46	568	12782	2.93524	0.999632	0.431513	44.9383
	GOTERM_MF_FAT	GO:0004674~protein serine/threonine kinase activity	6	8.57143	0.019063	HUNK, AAK1, HIPK2, CAMK2D, SIK3, ATM	48	430	12983	3.77413	0.975163	0.975163	21.308
	GOTERM_MF_FAT	GO:0008092~cytoskeletal protein binding	6	8.57143	0.0347366	ACTR2, SHROOM3, MAPT, MYH9, SDC2, MPRIP	48	504	12983	3.21999	0.998873	0.895928	35.607
	GOTERM_MF_FAT	GO:0042802~identical protein binding	6	8.57143	0.0802953	CAV1, MAPT, STXBP1, MYH9, TAX1BP1, ABCG2	48	640	12983	2.53574	1	0.737956	64.729
	GOTERM_BP_FAT	GO:0060429~epithelium development	5	7.14286	0.00906532	PGR, LAMA3, SHROOM3, FREM2, KAZ	50	227	13528	5.95947	0.999423	0.775003	13.0832
	GOTERM_BP_FAT	GO:0000904~cell morphogenesis involved in differentiation	5	7.14286	0.0115943	UCHL1, STXBP1, MYH9, SOX9, NFATC1	50	244	13528	5.54426	0.999929	0.696962	16.4366
	GOTERM_BP_FAT	GO:0007017~microtubule-based process	5	7.14286	0.0131005	CAV1, MAPT, UCHL1, KIF16B, MYH9	50	253	13528	5.34704	0.99998	0.698813	18.3759
	GOTERM_BP_FAT	GO:0022403~cell cycle phase	5	7.14286	0.0623054	LRRCC1, CAMK2D, MYH9, ATM, NFATC1	50	414	13528	3.26763	1	0.81724	62.8619
	GOTERM_CC_FAT	GO:0005912~adherens junction	5	7.14286	0.00210574	CAV1, LAMA3, SHROOM3, SH3KBP1, MYH9	46	155	12782	8.96353	0.286287	0.0546616	2.51322
	GOTERM_BP_FAT	GO:0043254~regulation of protein complex assembly	4	5.71429	0.00420602	CAV1, MAPT, CLU, STXBP1	50	90	13528	12.0249	0.968318	0.683574	6.28371
	GOTERM_BP_FAT	GO:0030855~epithelial cell differentiation	4	5.71429	0.0133322	PGR, LAMA3, SHROOM3, KAZ	50	137	13528	7.89956	0.999983	0.666878	18.6705
	GOTERM_BP_FAT	GO:0044087~regulation of cellular component biogenesis	4	5.71429	0.014672	CAV1, MAPT, CLU, STXBP1	50	142	13528	7.62141	0.999994	0.635336	20.3544
	GOTERM_BP_FAT	GO:0051129~negative regulation of cellular component organization	4	5.71429	0.014672	MAPT, CLU, MAP4, ATM	50	142	13528	7.62141	0.999994	0.635336	20.3544
	GOTERM_BP_FAT	GO:0033043~regulation of organelle organization	4	5.71429	0.0437353	CAV1, MAPT, MAP4, ATM	50	217	13528	4.98728	1	0.810776	49.771
	GOTERM_BP_FAT	GO:0010648~negative regulation of cell communication	4	5.71429	0.06056	CAV1, GRB10, HIPK2, STXBP1	50	248	13528	4.36387	1	0.828689	61.7832
	GOTERM_BP_FAT	GO:0016337~cell-cell adhesion	4	5.71429	0.0779977	FREM2, STXBP1, MYH9, SOX9	50	276	13528	3.92116	1	0.826267	71.3605
	GOTERM_CC_FAT	GO:0015629~actin cytoskeleton	4	5.71429	0.0685326	CTTNBP2NL, ACTR2, MYH9, FILIP1L	46	269	12782	4.13189	0.999988	0.450004	57.5671
	GOTERM_CC_FAT	GO:0005874~microtubule	4	5.71429	0.0715806	SHROOM3, MAPT, MAP4, KIF16B	46	274	12782	4.05649	0.999993	0.447982	59.2136
	GOTERM_BP_FAT	GO:0031110~regulation of microtubule polymerization or depolymerization	3	4.28571	0.00558911	CAV1, MAPT, MAP4	50	31	13528	26.1832	0.98985	0.682596	8.26801
	GOTERM_BP_FAT	GO:0070507~regulation of microtubule cytoskeleton organization	3	4.28571	0.0100903	CAV1, MAPT, MAP4	50	42	13528	19.3257	0.999753	0.749506	14.4572
	GOTERM_BP_FAT	GO:0032886~regulation of microtubule-based process	3	4.28571	0.0135622	CAV1, MAPT, MAP4	50	49	13528	16.5649	0.999986	0.638204	18.9619
	GOTERM_BP_FAT	GO:0007292~female gamete generation	3	4.28571	0.023125	PGR, ATM, NRIP1	50	65	13528	12.4874	1	0.698085	30.2495
	GOTERM_BP_FAT	GO:0010639~negative regulation of organelle organization	3	4.28571	0.0355188	MAPT, MAP4, ATM	50	82	13528	9.89854	1	0.77258	42.6986
	GOTERM_BP_FAT	GO:0008406~gonad development	3	4.28571	0.062113	PGR, SOX9, NRIP1	50	112	13528	7.24714	1	0.826337	62.7445
	GOTERM_BP_FAT	GO:0048608~reproductive structure development	3	4.28571	0.0762477	PGR, SOX9, NRIP1	50	126	13528	6.4419	1	0.843685	70.512
	GOTERM_BP_FAT	GO:0045137~development of primary sexual characteristics	3	4.28571	0.0772937	PGR, SOX9, NRIP1	50	127	13528	6.39118	1	0.831471	71.0219
	GOTERM_BP_FAT	GO:0022604~regulation of cell morphogenesis	3	4.28571	0.0815233	SHROOM3, MAPT, MYH9	50	131	13528	6.19603	1	0.824685	73.0011
	GOTERM_BP_FAT	GO:0051493~regulation of cytoskeleton organization	3	4.28571	0.0869096	CAV1, MAPT, MAP4	50	136	13528	5.96824	1	0.830168	75.3387
	GOTERM_BP_FAT	GO:0006816~calcium ion transport	3	4.28571	0.0935114	CAV1, CAMK2D, NFATC1	50	142	13528	5.71606	1	0.845865	77.9457
	GOTERM_BP_FAT	GO:0000226~microtubule cytoskeleton organization	3	4.28571	0.0991218	CAV1, MAPT, MYH9	50	147	13528	5.52163	1	0.856725	79.9564
	GOTERM_CC_FAT	GO:0005925~focal adhesion	3	4.28571	0.0500004	CAV1, LAMA3, SH3KBP1	46	102	12782	8.17263	0.999727	0.421394	46.1714
	GOTERM_CC_FAT	GO:0005924~cell-substrate adherens junction	3	4.28571	0.0535474	CAV1, LAMA3, SH3KBP1	46	106	12782	7.86423	0.99985	0.404272	48.5486
	GOTERM_CC_FAT	GO:0030055~cell-substrate junction	3	4.28571	0.0590307	CAV1, LAMA3, SH3KBP1	46	112	12782	7.44293	0.999941	0.417742	52.0347
	GOTERM_MF_FAT	GO:0017124~SH3 domain binding	3	4.28571	0.0471732	USP8, MAPT, SH3KBP1	48	96	12983	8.45247	0.999907	0.786967	45.2076
	KEGG_PATHWAY	hsa04144:Endocytosis	3	4.28571	0.162005	FGFR2, USP8, SH3KBP1	21	184	5085	3.94798	0.999965	0.999965	82.7693
	KEGG_PATHWAY	hsa04510:Focal adhesion	3	4.28571	0.186048	CAV1, LAMA3, PIK3R1	21	201	5085	3.61407	0.999993	0.997445	87.1021
	KEGG_PATHWAY	hsa04810:Regulation of actin cytoskeleton	3	4.28571	0.206259	FGFR2, MYH9, PIK3R1	21	215	5085	3.37874	0.999998	0.988506	89.9568
	KEGG_PATHWAY	hsa05200:Pathways in cancer	3	4.28571	0.373201	FGFR2, LAMA3, PIK3R1	21	328	5085	2.21472	1	0.875583	99.0416
	REACTOME_PATHWAY	REACT_604:Hemostasis	3	4.28571	0.148574	CAV1, CLU, PIK3R1	11	235	3398	3.94352	0.935063	0.745172	68.7948
	GOTERM_BP_FAT	GO:0007412~axon target recognition	2	2.85714	0.0108278	UCHL1, STXBP1	50	3	13528	180.373	0.999866	0.720224	15.4333
	GOTERM_BP_FAT	GO:0048009~insulin-like growth factor receptor signaling pathway	2	2.85714	0.0321401	GRB10, PIK3R1	50	9	13528	60.1244	1	0.773812	39.5286
	GOTERM_BP_FAT	GO:0031116~positive regulation of microtubule polymerization	2	2.85714	0.0426269	CAV1, MAPT	50	12	13528	45.0933	1	0.817119	48.867
	GOTERM_BP_FAT	GO:0001542~ovulation from ovarian follicle	2	2.85714	0.0426269	PGR, NRIP1	50	12	13528	45.0933	1	0.817119	48.867
	GOTERM_BP_FAT	GO:0031112~positive regulation of microtubule polymerization or depolymerization	2	2.85714	0.0460977	CAV1, MAPT	50	13	13528	41.6246	1	0.786917	51.648
	GOTERM_BP_FAT	GO:0031113~regulation of microtubule polymerization	2	2.85714	0.0460977	CAV1, MAPT	50	13	13528	41.6246	1	0.786917	51.648
	GOTERM_BP_FAT	GO:0030728~ovulation	2	2.85714	0.0495561	PGR, NRIP1	50	14	13528	38.6514	1	0.79831	54.2779
	GOTERM_BP_FAT	GO:0031114~regulation of microtubule depolymerization	2	2.85714	0.0564363	MAPT, MAP4	50	16	13528	33.82	1	0.828317	59.1169
	GOTERM_BP_FAT	GO:0007026~negative regulation of microtubule depolymerization	2	2.85714	0.0564363	MAPT, MAP4	50	16	13528	33.82	1	0.828317	59.1169
	GOTERM_BP_FAT	GO:0031111~negative regulation of microtubule polymerization or depolymerization	2	2.85714	0.059858	MAPT, MAP4	50	17	13528	31.8306	1	0.835597	61.3411
	GOTERM_BP_FAT	GO:0019915~lipid storage	2	2.85714	0.0632676	CAV1, NRIP1	50	18	13528	30.0622	1	0.812269	63.4444
	GOTERM_BP_FAT	GO:0001837~epithelial to mesenchymal transition	2	2.85714	0.0632676	SOX9, NFATC1	50	18	13528	30.0622	1	0.812269	63.4444
	GOTERM_BP_FAT	GO:0002064~epithelial cell development	2	2.85714	0.0734238	PGR, SHROOM3	50	21	13528	25.7676	1	0.840697	69.093
	GOTERM_BP_FAT	GO:0030514~negative regulation of BMP signaling pathway	2	2.85714	0.0734238	CAV1, HIPK2	50	21	13528	25.7676	1	0.840697	69.093
	GOTERM_BP_FAT	GO:0007628~adult walking behavior	2	2.85714	0.0767852	HIPK2, UCHL1	50	22	13528	24.5964	1	0.837581	70.7751
	GOTERM_BP_FAT	GO:0032273~positive regulation of protein polymerization	2	2.85714	0.0867979	CAV1, MAPT	50	25	13528	21.6448	1	0.836958	75.2922
	GOTERM_MF_FAT	GO:0005158~insulin receptor binding	2	2.85714	0.0966572	GRB10, PIK3R1	48	28	12983	19.3199	1	0.777168	71.7929
	KEGG_PATHWAY	hsa05214:Glioma	2	2.85714	0.221048	CAMK2D, PIK3R1	21	63	5085	7.68707	0.999999	0.973276	91.6708
	KEGG_PATHWAY	hsa05416:Viral myocarditis	2	2.85714	0.245539	CAV1, MYH9	21	71	5085	6.82093	1	0.961929	93.9387
	KEGG_PATHWAY	hsa04370:VEGF signaling pathway	2	2.85714	0.257508	PIK3R1, NFATC1	21	75	5085	6.45714	1	0.943763	94.8303
	KEGG_PATHWAY	hsa04662:B cell receptor signaling pathway	2	2.85714	0.257508	PIK3R1, NFATC1	21	75	5085	6.45714	1	0.943763	94.8303
	KEGG_PATHWAY	hsa04512:ECM-receptor interaction	2	2.85714	0.283783	LAMA3, SDC2	21	84	5085	5.76531	1	0.937058	96.3877
	KEGG_PATHWAY	hsa05222:Small cell lung cancer	2	2.85714	0.283783	LAMA3, PIK3R1	21	84	5085	5.76531	1	0.937058	96.3877
	KEGG_PATHWAY	hsa04914:Progesterone-mediated oocyte maturation	2	2.85714	0.289501	PGR, PIK3R1	21	86	5085	5.63123	1	0.916086	96.6645
	KEGG_PATHWAY	hsa04210:Apoptosis	2	2.85714	0.292343	ATM, PIK3R1	21	87	5085	5.5665	1	0.892306	96.795
	KEGG_PATHWAY	hsa04012:ErbB signaling pathway	2	2.85714	0.292343	CAMK2D, PIK3R1	21	87	5085	5.5665	1	0.892306	96.795
	KEGG_PATHWAY	hsa05215:Prostate cancer	2	2.85714	0.297996	FGFR2, PIK3R1	21	89	5085	5.44141	1	0.871539	97.0408
	KEGG_PATHWAY	hsa04660:T cell receptor signaling pathway	2	2.85714	0.3496	PIK3R1, NFATC1	21	108	5085	4.48413	1	0.896497	98.6156
	KEGG_PATHWAY	hsa04114:Oocyte meiosis	2	2.85714	0.354817	PGR, CAMK2D	21	110	5085	4.4026	1	0.879737	98.7222
	KEGG_PATHWAY	hsa04722:Neurotrophin signaling pathway	2	2.85714	0.39024	CAMK2D, PIK3R1	21	124	5085	3.90553	1	0.871192	99.2714
	KEGG_PATHWAY	hsa04650:Natural killer cell mediated cytotoxicity	2	2.85714	0.412028	PIK3R1, NFATC1	21	133	5085	3.64125	1	0.871714	99.4927
	KEGG_PATHWAY	hsa04910:Insulin signaling pathway	2	2.85714	0.416768	PPP1R3B, PIK3R1	21	135	5085	3.5873	1	0.858364	99.532
	KEGG_PATHWAY	hsa04310:Wnt signaling pathway	2	2.85714	0.453405	CAMK2D, NFATC1	21	151	5085	3.20719	1	0.872656	99.7546
	KEGG_PATHWAY	hsa04010:MAPK signaling pathway	2	2.85714	0.660676	FGFR2, MAPT	21	267	5085	1.8138	1	0.969272	99.9979
	REACTOME_PATHWAY	REACT_9417:Signaling by EGFR	2	2.85714	0.130179	SH3KBP1, PIK3R1	11	47	3398	13.1451	0.906609	0.906609	63.5716
	REACTOME_PATHWAY	REACT_13685:Synaptic Transmission	2	2.85714	0.214619	STXBP1, CAMK2D	11	81	3398	7.62738	0.983542	0.745637	82.6089
	REACTOME_PATHWAY	REACT_6900:Signaling in Immune system	2	2.85714	0.585397	CAV1, PIK3R1	11	286	3398	2.1602	1	0.97629	99.8296

## Sheet: MM_DOWN
General Categories of DOWN Pathways: 1] Growth factor mediated signal transduction; 2] Progesterone-mediated signal transduction; 3] Epithelial cell development; 4] Cytoskeletal organization;
5] Cell adhesion; 6] Apoptosis
Select	Category	Term	Count	%	PValue	Genes	List Total	Pop Hits	Pop Total	Fold Enrichment	Bonferroni	Benjamini	FDR
	GOTERM_BP_FAT	GO:0007412~axon target recognition	2	2.85714	0.0108278	UCHL1, STXBP1	50	3	13528	180.373	0.999866	0.720224	15.4333
X	GOTERM_BP_FAT	GO:0048009~insulin-like growth factor receptor signaling pathway	2	2.85714	0.0321401	GRB10, PIK3R1	50	9	13528	60.1244	1	0.773812	39.5286
X	GOTERM_BP_FAT	GO:0031116~positive regulation of microtubule polymerization	2	2.85714	0.0426269	CAV1, MAPT	50	12	13528	45.0933	1	0.817119	48.867
	GOTERM_BP_FAT	GO:0001542~ovulation from ovarian follicle	2	2.85714	0.0426269	PGR, NRIP1	50	12	13528	45.0933	1	0.817119	48.867
	GOTERM_BP_FAT	GO:0031112~positive regulation of microtubule polymerization or depolymerization	2	2.85714	0.0460977	CAV1, MAPT	50	13	13528	41.6246	1	0.786917	51.648
	GOTERM_BP_FAT	GO:0031113~regulation of microtubule polymerization	2	2.85714	0.0460977	CAV1, MAPT	50	13	13528	41.6246	1	0.786917	51.648
	GOTERM_BP_FAT	GO:0030728~ovulation	2	2.85714	0.0495561	PGR, NRIP1	50	14	13528	38.6514	1	0.79831	54.2779
	GOTERM_BP_FAT	GO:0031114~regulation of microtubule depolymerization	2	2.85714	0.0564363	MAPT, MAP4	50	16	13528	33.82	1	0.828317	59.1169
	GOTERM_BP_FAT	GO:0007026~negative regulation of microtubule depolymerization	2	2.85714	0.0564363	MAPT, MAP4	50	16	13528	33.82	1	0.828317	59.1169
	GOTERM_BP_FAT	GO:0031111~negative regulation of microtubule polymerization or depolymerization	2	2.85714	0.059858	MAPT, MAP4	50	17	13528	31.8306	1	0.835597	61.3411
X	GOTERM_BP_FAT	GO:0019915~lipid storage	2	2.85714	0.0632676	CAV1, NRIP1	50	18	13528	30.0622	1	0.812269	63.4444
	GOTERM_BP_FAT	GO:0001837~epithelial to mesenchymal transition	2	2.85714	0.0632676	SOX9, NFATC1	50	18	13528	30.0622	1	0.812269	63.4444
	GOTERM_BP_FAT	GO:0031110~regulation of microtubule polymerization or depolymerization	3	4.28571	0.00558911	CAV1, MAPT, MAP4	50	31	13528	26.1832	0.98985	0.682596	8.26801
X	GOTERM_BP_FAT	GO:0002064~epithelial cell development	2	2.85714	0.0734238	PGR, SHROOM3	50	21	13528	25.7676	1	0.840697	69.093
	GOTERM_BP_FAT	GO:0030514~negative regulation of BMP signaling pathway	2	2.85714	0.0734238	CAV1, HIPK2	50	21	13528	25.7676	1	0.840697	69.093
	GOTERM_BP_FAT	GO:0007628~adult walking behavior	2	2.85714	0.0767852	HIPK2, UCHL1	50	22	13528	24.5964	1	0.837581	70.7751
	GOTERM_BP_FAT	GO:0032273~positive regulation of protein polymerization	2	2.85714	0.0867979	CAV1, MAPT	50	25	13528	21.6448	1	0.836958	75.2922
X	GOTERM_BP_FAT	GO:0070507~regulation of microtubule cytoskeleton organization	3	4.28571	0.0100903	CAV1, MAPT, MAP4	50	42	13528	19.3257	0.999753	0.749506	14.4572
	GOTERM_MF_FAT	GO:0005158~insulin receptor binding	2	2.85714	0.0966572	GRB10, PIK3R1	48	28	12983	19.3199	1	0.777168	71.7929
X	GOTERM_BP_FAT	GO:0032886~regulation of microtubule-based process	3	4.28571	0.0135622	CAV1, MAPT, MAP4	50	49	13528	16.5649	0.999986	0.638204	18.9619
X	REACTOME_PATHWAY	REACT_9417:Signaling by EGFR	2	2.85714	0.130179	SH3KBP1, PIK3R1	11	47	3398	13.1451	0.906609	0.906609	63.5716
	GOTERM_BP_FAT	GO:0007292~female gamete generation	3	4.28571	0.023125	PGR, ATM, NRIP1	50	65	13528	12.4874	1	0.698085	30.2495
	GOTERM_BP_FAT	GO:0043254~regulation of protein complex assembly	4	5.71429	0.00420602	CAV1, MAPT, CLU, STXBP1	50	90	13528	12.0249	0.968318	0.683574	6.28371
	GOTERM_BP_FAT	GO:0010639~negative regulation of organelle organization	3	4.28571	0.0355188	MAPT, MAP4, ATM	50	82	13528	9.89854	1	0.77258	42.6986
X	GOTERM_CC_FAT	GO:0070161~anchoring junction	6	8.57143	0.000329012	CAV1, LAMA3, SHROOM3, KAZ, SH3KBP1, MYH9	46	172	12782	9.69312	0.0512886	0.0173971	0.396555
X	GOTERM_CC_FAT	GO:0005912~adherens junction	5	7.14286	0.00210574	CAV1, LAMA3, SHROOM3, SH3KBP1, MYH9	46	155	12782	8.96353	0.286287	0.0546616	2.51322
	GOTERM_MF_FAT	GO:0017124~SH3 domain binding	3	4.28571	0.0471732	USP8, MAPT, SH3KBP1	48	96	12983	8.45247	0.999907	0.786967	45.2076
X	GOTERM_CC_FAT	GO:0005925~focal adhesion	3	4.28571	0.0500004	CAV1, LAMA3, SH3KBP1	46	102	12782	8.17263	0.999727	0.421394	46.1714
X	GOTERM_BP_FAT	GO:0030855~epithelial cell differentiation	4	5.71429	0.0133322	PGR, LAMA3, SHROOM3, KAZ	50	137	13528	7.89956	0.999983	0.666878	18.6705
X	GOTERM_CC_FAT	GO:0005924~cell-substrate adherens junction	3	4.28571	0.0535474	CAV1, LAMA3, SH3KBP1	46	106	12782	7.86423	0.99985	0.404272	48.5486
	KEGG_PATHWAY	hsa05214:Glioma	2	2.85714	0.221048	CAMK2D, PIK3R1	21	63	5085	7.68707	0.999999	0.973276	91.6708
	REACTOME_PATHWAY	REACT_13685:Synaptic Transmission	2	2.85714	0.214619	STXBP1, CAMK2D	11	81	3398	7.62738	0.983542	0.745637	82.6089
	GOTERM_BP_FAT	GO:0044087~regulation of cellular component biogenesis	4	5.71429	0.014672	CAV1, MAPT, CLU, STXBP1	50	142	13528	7.62141	0.999994	0.635336	20.3544
	GOTERM_BP_FAT	GO:0051129~negative regulation of cellular component organization	4	5.71429	0.014672	MAPT, CLU, MAP4, ATM	50	142	13528	7.62141	0.999994	0.635336	20.3544
X	GOTERM_CC_FAT	GO:0030055~cell-substrate junction	3	4.28571	0.0590307	CAV1, LAMA3, SH3KBP1	46	112	12782	7.44293	0.999941	0.417742	52.0347
	GOTERM_BP_FAT	GO:0008406~gonad development	3	4.28571	0.062113	PGR, SOX9, NRIP1	50	112	13528	7.24714	1	0.826337	62.7445
	KEGG_PATHWAY	hsa05416:Viral myocarditis	2	2.85714	0.245539	CAV1, MYH9	21	71	5085	6.82093	1	0.961929	93.9387
	KEGG_PATHWAY	hsa04370:VEGF signaling pathway	2	2.85714	0.257508	PIK3R1, NFATC1	21	75	5085	6.45714	1	0.943763	94.8303
	KEGG_PATHWAY	hsa04662:B cell receptor signaling pathway	2	2.85714	0.257508	PIK3R1, NFATC1	21	75	5085	6.45714	1	0.943763	94.8303
	GOTERM_BP_FAT	GO:0048608~reproductive structure development	3	4.28571	0.0762477	PGR, SOX9, NRIP1	50	126	13528	6.4419	1	0.843685	70.512
	GOTERM_BP_FAT	GO:0045137~development of primary sexual characteristics	3	4.28571	0.0772937	PGR, SOX9, NRIP1	50	127	13528	6.39118	1	0.831471	71.0219
	GOTERM_BP_FAT	GO:0022604~regulation of cell morphogenesis	3	4.28571	0.0815233	SHROOM3, MAPT, MYH9	50	131	13528	6.19603	1	0.824685	73.0011
X	GOTERM_BP_FAT	GO:0051493~regulation of cytoskeleton organization	3	4.28571	0.0869096	CAV1, MAPT, MAP4	50	136	13528	5.96824	1	0.830168	75.3387
X	GOTERM_BP_FAT	GO:0060429~epithelium development	5	7.14286	0.00906532	PGR, LAMA3, SHROOM3, FREM2, KAZ	50	227	13528	5.95947	0.999423	0.775003	13.0832
	KEGG_PATHWAY	hsa04512:ECM-receptor interaction	2	2.85714	0.283783	LAMA3, SDC2	21	84	5085	5.76531	1	0.937058	96.3877
	KEGG_PATHWAY	hsa05222:Small cell lung cancer	2	2.85714	0.283783	LAMA3, PIK3R1	21	84	5085	5.76531	1	0.937058	96.3877
	GOTERM_BP_FAT	GO:0006816~calcium ion transport	3	4.28571	0.0935114	CAV1, CAMK2D, NFATC1	50	142	13528	5.71606	1	0.845865	77.9457
	KEGG_PATHWAY	hsa04914:Progesterone-mediated oocyte maturation	2	2.85714	0.289501	PGR, PIK3R1	21	86	5085	5.63123	1	0.916086	96.6645
X	KEGG_PATHWAY	hsa04210:Apoptosis	2	2.85714	0.292343	ATM, PIK3R1	21	87	5085	5.5665	1	0.892306	96.795
X	KEGG_PATHWAY	hsa04012:ErbB signaling pathway	2	2.85714	0.292343	CAMK2D, PIK3R1	21	87	5085	5.5665	1	0.892306	96.795
X	GOTERM_BP_FAT	GO:0000904~cell morphogenesis involved in differentiation	5	7.14286	0.0115943	UCHL1, STXBP1, MYH9, SOX9, NFATC1	50	244	13528	5.54426	0.999929	0.696962	16.4366
	GOTERM_BP_FAT	GO:0000226~microtubule cytoskeleton organization	3	4.28571	0.0991218	CAV1, MAPT, MYH9	50	147	13528	5.52163	1	0.856725	79.9564
	KEGG_PATHWAY	hsa05215:Prostate cancer	2	2.85714	0.297996	FGFR2, PIK3R1	21	89	5085	5.44141	1	0.871539	97.0408
	GOTERM_BP_FAT	GO:0007017~microtubule-based process	5	7.14286	0.0131005	CAV1, MAPT, UCHL1, KIF16B, MYH9	50	253	13528	5.34704	0.99998	0.698813	18.3759
	GOTERM_BP_FAT	GO:0000902~cell morphogenesis	7	10	0.00171369	SHROOM3, CLU, UCHL1, STXBP1, MYH9, SOX9, NFATC1	50	356	13528	5.32	0.754563	0.754563	2.60633
	GOTERM_BP_FAT	GO:0033043~regulation of organelle organization	4	5.71429	0.0437353	CAV1, MAPT, MAP4, ATM	50	217	13528	4.98728	1	0.810776	49.771
	GOTERM_BP_FAT	GO:0032989~cellular component morphogenesis	7	10	0.00296001	SHROOM3, CLU, UCHL1, STXBP1, MYH9, SOX9, NFATC1	50	397	13528	4.77058	0.911773	0.702969	4.46179
X	GOTERM_CC_FAT	GO:0015630~microtubule cytoskeleton	9	12.8571	0.000581597	SHROOM3, CEP68, MAPT, HIPK2, LRRCC1, MAP4, KIF16B, MYH9, ATM	46	549	12782	4.55524	0.0888818	0.0184443	0.700014
	KEGG_PATHWAY	hsa04660:T cell receptor signaling pathway	2	2.85714	0.3496	PIK3R1, NFATC1	21	108	5085	4.48413	1	0.896497	98.6156
	KEGG_PATHWAY	hsa04114:Oocyte meiosis	2	2.85714	0.354817	PGR, CAMK2D	21	110	5085	4.4026	1	0.879737	98.7222
	GOTERM_BP_FAT	GO:0010648~negative regulation of cell communication	4	5.71429	0.06056	CAV1, GRB10, HIPK2, STXBP1	50	248	13528	4.36387	1	0.828689	61.7832
	GOTERM_CC_FAT	GO:0015629~actin cytoskeleton	4	5.71429	0.0685326	CTTNBP2NL, ACTR2, MYH9, FILIP1L	46	269	12782	4.13189	0.999988	0.450004	57.5671
	GOTERM_CC_FAT	GO:0005874~microtubule	4	5.71429	0.0715806	SHROOM3, MAPT, MAP4, KIF16B	46	274	12782	4.05649	0.999993	0.447982	59.2136
	KEGG_PATHWAY	hsa04144:Endocytosis	3	4.28571	0.162005	FGFR2, USP8, SH3KBP1	21	184	5085	3.94798	0.999965	0.999965	82.7693
	REACTOME_PATHWAY	REACT_604:Hemostasis	3	4.28571	0.148574	CAV1, CLU, PIK3R1	11	235	3398	3.94352	0.935063	0.745172	68.7948
X	GOTERM_BP_FAT	GO:0016337~cell-cell adhesion	4	5.71429	0.0779977	FREM2, STXBP1, MYH9, SOX9	50	276	13528	3.92116	1	0.826267	71.3605
	KEGG_PATHWAY	hsa04722:Neurotrophin signaling pathway	2	2.85714	0.39024	CAMK2D, PIK3R1	21	124	5085	3.90553	1	0.871192	99.2714
X	GOTERM_MF_FAT	GO:0004674~protein serine/threonine kinase activity	6	8.57143	0.019063	HUNK, AAK1, HIPK2, CAMK2D, SIK3, ATM	48	430	12983	3.77413	0.975163	0.975163	21.308
	KEGG_PATHWAY	hsa04650:Natural killer cell mediated cytotoxicity	2	2.85714	0.412028	PIK3R1, NFATC1	21	133	5085	3.64125	1	0.871714	99.4927
	KEGG_PATHWAY	hsa04510:Focal adhesion	3	4.28571	0.186048	CAV1, LAMA3, PIK3R1	21	201	5085	3.61407	0.999993	0.997445	87.1021
	KEGG_PATHWAY	hsa04910:Insulin signaling pathway	2	2.85714	0.416768	PPP1R3B, PIK3R1	21	135	5085	3.5873	1	0.858364	99.532
X	GOTERM_CC_FAT	GO:0044430~cytoskeletal part	12	17.1429	0.000356183	SLC1A4, ACTR2, SHROOM3, CEP68, MAPT, HIPK2, LRRCC1, MAP4, KIF16B, MYH9, FILIP1L, ATM	46	952	12782	3.50256	0.0554054	0.0141488	0.42924
	GOTERM_CC_FAT	GO:0031410~cytoplasmic vesicle	8	11.4286	0.00670077	SLC1A4, CAV1, CLU, STXBP1, CAMK2D, SH3KBP1, ATM, PHLDA1	46	642	12782	3.46255	0.658952	0.14245	7.79753
X	GOTERM_CC_FAT	GO:0005856~cytoskeleton	17	24.2857	9.67373e-06	CTTNBP2NL, SHROOM3, LRRCC1, KAZ, KIF16B, MYH9, ATM, MPRIP, SLC1A4, ACTR2, MAPT, CEP68, HIPK2, SH3KBP1, MAP4, TRIP11, FILIP1L	46	1381	12782	3.42055	0.00154661	0.000773603	0.0116803
X	KEGG_PATHWAY	hsa04810:Regulation of actin cytoskeleton	3	4.28571	0.206259	FGFR2, MYH9, PIK3R1	21	215	5085	3.37874	0.999998	0.988506	89.9568
	GOTERM_CC_FAT	GO:0031982~vesicle	8	11.4286	0.00840299	SLC1A4, CAV1, CLU, STXBP1, CAMK2D, SH3KBP1, ATM, PHLDA1	46	670	12782	3.31785	0.740801	0.155297	9.68745
	GOTERM_BP_FAT	GO:0022403~cell cycle phase	5	7.14286	0.0623054	LRRCC1, CAMK2D, MYH9, ATM, NFATC1	50	414	13528	3.26763	1	0.81724	62.8619
	GOTERM_MF_FAT	GO:0008092~cytoskeletal protein binding	6	8.57143	0.0347366	ACTR2, SHROOM3, MAPT, MYH9, SDC2, MPRIP	48	504	12983	3.21999	0.998873	0.895928	35.607
	GOTERM_CC_FAT	GO:0030054~cell junction	6	8.57143	0.0345396	CAV1, LAMA3, SHROOM3, KAZ, SH3KBP1, MYH9	46	518	12782	3.21857	0.99639	0.40027	34.586
	KEGG_PATHWAY	hsa04310:Wnt signaling pathway	2	2.85714	0.453405	CAMK2D, NFATC1	21	151	5085	3.20719	1	0.872656	99.7546
X	GOTERM_BP_FAT	GO:0006915~apoptosis	7	10	0.0208558	EYA2, HIPK2, CLU, SH3KBP1, ATM, TAX1BP1, PHLDA1	50	602	13528	3.14605	1	0.734943	27.7126
X	GOTERM_MF_FAT	GO:0004672~protein kinase activity	7	10	0.0212923	FGFR2, HUNK, AAK1, HIPK2, CAMK2D, SIK3, ATM	48	606	12983	3.12435	0.983954	0.873325	23.5058
X	GOTERM_BP_FAT	GO:0012501~programmed cell death	7	10	0.0222551	EYA2, HIPK2, CLU, SH3KBP1, ATM, TAX1BP1, PHLDA1	50	611	13528	3.09971	1	0.731963	29.287
	GOTERM_CC_FAT	GO:0016023~cytoplasmic membrane-bounded vesicle	6	8.57143	0.0429682	SLC1A4, CLU, STXBP1, CAMK2D, ATM, PHLDA1	46	550	12782	3.0313	0.999112	0.443218	41.1579
	GOTERM_CC_FAT	GO:0031988~membrane-bounded vesicle	6	8.57143	0.0482168	SLC1A4, CLU, STXBP1, CAMK2D, ATM, PHLDA1	46	568	12782	2.93524	0.999632	0.431513	44.9383
	GOTERM_BP_FAT	GO:0006468~protein amino acid phosphorylation	7	10	0.0324173	FGFR2, HUNK, AAK1, HIPK2, CAMK2D, SIK3, ATM	50	667	13528	2.83946	1	0.758408	39.7947
	GOTERM_CC_FAT	GO:0005730~nucleolus	7	10	0.0344495	KIAA0020, PHF2, UCHL1, SH3KBP1, SOX9, RBBP6, PHLDA1	46	698	12782	2.78666	0.996336	0.42931	34.5122
X	GOTERM_BP_FAT	GO:0016310~phosphorylation	8	11.4286	0.0241969	FGFR2, HUNK, AAK1, HIPK2, CAMK2D, SIK3, ATM, PIK3R1	50	800	13528	2.7056	1	0.692738	31.4186
	GOTERM_BP_FAT	GO:0008219~cell death	7	10	0.044244	EYA2, HIPK2, CLU, SH3KBP1, ATM, TAX1BP1, PHLDA1	50	719	13528	2.6341	1	0.80039	50.1809
	GOTERM_BP_FAT	GO:0016265~death	7	10	0.0455083	EYA2, HIPK2, CLU, SH3KBP1, ATM, TAX1BP1, PHLDA1	50	724	13528	2.61591	1	0.795956	51.186
X	GOTERM_CC_FAT	GO:0043232~intracellular non-membrane-bounded organelle	24	34.2857	4.12716e-06	CTTNBP2NL, SHROOM3, UCHL1, KAZ, LRRCC1, KIF16B, MYH9, SOX9, RBBP6, ATM, MPRIP, SLC1A4, ACTR2, KIAA0020, PHF2, CEP68, MAPT, HIPK2, SH3KBP1, MAP4, TRIP11, FILIP1L, PHLDA1, SUV420H1	46	2596	12782	2.5689	0.000660129	0.000660129	0.00498338
X	GOTERM_CC_FAT	GO:0043228~non-membrane-bounded organelle	24	34.2857	4.12716e-06	CTTNBP2NL, SHROOM3, UCHL1, KAZ, LRRCC1, KIF16B, MYH9, SOX9, RBBP6, ATM, MPRIP, SLC1A4, ACTR2, KIAA0020, PHF2, CEP68, MAPT, HIPK2, SH3KBP1, MAP4, TRIP11, FILIP1L, PHLDA1, SUV420H1	46	2596	12782	2.5689	0.000660129	0.000660129	0.00498338
	GOTERM_MF_FAT	GO:0042802~identical protein binding	6	8.57143	0.0802953	CAV1, MAPT, STXBP1, MYH9, TAX1BP1, ABCG2	48	640	12983	2.53574	1	0.737956	64.729
	GOTERM_BP_FAT	GO:0006796~phosphate metabolic process	9	12.8571	0.0225176	FGFR2, HUNK, EYA2, AAK1, HIPK2, CAMK2D, SIK3, ATM, PIK3R1	50	973	13528	2.50261	1	0.711631	29.5787
	GOTERM_BP_FAT	GO:0006793~phosphorus metabolic process	9	12.8571	0.0225176	FGFR2, HUNK, EYA2, AAK1, HIPK2, CAMK2D, SIK3, ATM, PIK3R1	50	973	13528	2.50261	1	0.711631	29.5787
	GOTERM_BP_FAT	GO:0042127~regulation of cell proliferation	7	10	0.0634123	PGR, FGFR2, CAV1, HIPK2, CLU, CAMK2D, SOX9	50	787	13528	2.40651	1	0.803264	63.5313
	KEGG_PATHWAY	hsa05200:Pathways in cancer	3	4.28571	0.373201	FGFR2, LAMA3, PIK3R1	21	328	5085	2.21472	1	0.875583	99.0416
	REACTOME_PATHWAY	REACT_6900:Signaling in Immune system	2	2.85714	0.585397	CAV1, PIK3R1	11	286	3398	2.1602	1	0.97629	99.8296
	GOTERM_CC_FAT	GO:0031981~nuclear lumen	11	15.7143	0.0267602	KIAA0020, PHF2, HIPK2, UCHL1, SH3KBP1, ZNF638, SOX9, RBBP6, ATM, PHLDA1, NRIP1	46	1450	12782	2.10798	0.986963	0.382588	27.9297
	GOTERM_MF_FAT	GO:0005524~ATP binding	11	15.7143	0.0359414	FGFR2, ACTR2, HUNK, AAK1, HIPK2, CAMK2D, KIF16B, MYH9, SIK3, ATM, ABCG2	48	1477	12983	2.0144	0.999113	0.82743	36.6006
	GOTERM_MF_FAT	GO:0032559~adenyl ribonucleotide binding	11	15.7143	0.0389343	FGFR2, ACTR2, HUNK, AAK1, HIPK2, CAMK2D, KIF16B, MYH9, SIK3, ATM, ABCG2	48	1497	12983	1.98749	0.999512	0.78237	39.0079
X	GOTERM_BP_FAT	GO:0007242~intracellular signaling cascade	9	12.8571	0.0801806	PGR, CAV1, USP8, RASEF, HIPK2, ATM, PIK3R1, NFATC1, NRIP1	50	1256	13528	1.93873	1	0.827116	72.3869
	GOTERM_MF_FAT	GO:0030554~adenyl nucleotide binding	11	15.7143	0.0526731	FGFR2, ACTR2, HUNK, AAK1, HIPK2, CAMK2D, KIF16B, MYH9, SIK3, ATM, ABCG2	48	1577	12983	1.88667	0.999969	0.773314	49.0176
	GOTERM_MF_FAT	GO:0001883~purine nucleoside binding	11	15.7143	0.057371	FGFR2, ACTR2, HUNK, AAK1, HIPK2, CAMK2D, KIF16B, MYH9, SIK3, ATM, ABCG2	48	1601	12983	1.85838	0.999988	0.757797	52.0775
	GOTERM_MF_FAT	GO:0001882~nucleoside binding	11	15.7143	0.0596162	FGFR2, ACTR2, HUNK, AAK1, HIPK2, CAMK2D, KIF16B, MYH9, SIK3, ATM, ABCG2	48	1612	12983	1.8457	0.999993	0.73053	53.4794
	GOTERM_CC_FAT	GO:0043233~organelle lumen	12	17.1429	0.0472537	KIAA0020, PHF2, HIPK2, CLU, UCHL1, SH3KBP1, ZNF638, SOX9, RBBP6, ATM, PHLDA1, NRIP1	46	1820	12782	1.83211	0.999567	0.448864	44.2618
	KEGG_PATHWAY	hsa04010:MAPK signaling pathway	2	2.85714	0.660676	FGFR2, MAPT	21	267	5085	1.8138	1	0.969272	99.9979
	GOTERM_CC_FAT	GO:0031974~membrane-enclosed lumen	12	17.1429	0.0533017	KIAA0020, PHF2, HIPK2, CLU, UCHL1, SH3KBP1, ZNF638, SOX9, RBBP6, ATM, PHLDA1, NRIP1	46	1856	12782	1.79657	0.999844	0.42175	48.3871
	GOTERM_MF_FAT	GO:0032553~ribonucleotide binding	12	17.1429	0.0598033	FGFR2, ACTR2, HUNK, RASEF, AAK1, HIPK2, CAMK2D, KIF16B, MYH9, SIK3, ATM, ABCG2	48	1836	12983	1.76784	0.999993	0.693945	53.5946
	GOTERM_MF_FAT	GO:0032555~purine ribonucleotide binding	12	17.1429	0.0598033	FGFR2, ACTR2, HUNK, RASEF, AAK1, HIPK2, CAMK2D, KIF16B, MYH9, SIK3, ATM, ABCG2	48	1836	12983	1.76784	0.999993	0.693945	53.5946
	GOTERM_CC_FAT	GO:0070013~intracellular organelle lumen	11	15.7143	0.0867554	KIAA0020, PHF2, HIPK2, UCHL1, SH3KBP1, ZNF638, SOX9, RBBP6, ATM, PHLDA1, NRIP1	46	1779	12782	1.71814	1	0.499146	66.5732
	GOTERM_MF_FAT	GO:0017076~purine nucleotide binding	12	17.1429	0.0772484	FGFR2, ACTR2, HUNK, RASEF, AAK1, HIPK2, CAMK2D, KIF16B, MYH9, SIK3, ATM, ABCG2	48	1918	12983	1.69226	1	0.754206	63.2463

## Sheet: MM_UP
General Categories of UP Pathways: 1] Cellular Metabolism (glucose, cofactors); 2] Proliferation (nuceosome assembly, DNA packaging); 3] RNA processing; 4] Cellular component biogenesis
Select	Category	Term	Count	%	PValue	Genes	List Total	Pop Hits	Pop Total	Fold Enrichment	Bonferroni	Benjamini	FDR
	GOTERM_MF_FAT	GO:0004740~pyruvate dehydrogenase (acetyl-transferring) kinase activity	2	1.50376	0.024121	PDK1, PDK3	80	4	12983	81.1437	0.993133	0.993133	26.4372
	GOTERM_BP_ALL	GO:0051290~protein heterotetramerization	2	1.50376	0.0249847	ALDOC, PDSS2	90	4	14116	78.4222	1	0.650567	31.9521
	GOTERM_BP_ALL	GO:0018106~peptidyl-histidine phosphorylation	2	1.50376	0.0311338	PDK1, PDK3	90	5	14116	62.7378	1	0.642501	38.1968
	GOTERM_BP_ALL	GO:0018202~peptidyl-histidine modification	2	1.50376	0.0433173	PDK1, PDK3	90	7	14116	44.8127	1	0.644818	49.0206
X	GOTERM_BP_ALL	GO:0042375~quinone cofactor metabolic process	3	2.25564	0.00293055	COQ3, PDSS2, CRYZL1	90	13	14116	36.1949	0.888671	0.239978	4.36699
	GOTERM_BP_ALL	GO:0006743~ubiquinone metabolic process	2	1.50376	0.0553492	COQ3, PDSS2	90	9	14116	34.8543	1	0.714262	57.95
	GOTERM_BP_ALL	GO:0045426~quinone cofactor biosynthetic process	2	1.50376	0.0553492	COQ3, PDSS2	90	9	14116	34.8543	1	0.714262	57.95
	GOTERM_BP_ALL	GO:0006744~ubiquinone biosynthetic process	2	1.50376	0.0553492	COQ3, PDSS2	90	9	14116	34.8543	1	0.714262	57.95
	GOTERM_BP_ALL	GO:0048821~erythrocyte development	2	1.50376	0.0731171	BPGM, TIMP1	90	12	14116	26.1407	1	0.749732	68.5007
	GOTERM_MF_FAT	GO:0000155~two-component sensor activity	2	1.50376	0.0763129	PDK1, PDK3	80	13	12983	24.9673	1	0.932726	63.1456
	GOTERM_MF_FAT	GO:0004673~protein histidine kinase activity	2	1.50376	0.0763129	PDK1, PDK3	80	13	12983	24.9673	1	0.932726	63.1456
	GOTERM_MF_FAT	GO:0016775~phosphotransferase activity, nitrogenous group as acceptor	2	1.50376	0.0986153	PDK1, PDK3	80	17	12983	19.0926	1	0.904947	72.8972
X	GOTERM_CC_FAT	GO:0000786~nucleosome	6	4.51128	3.72242e-05	HIST2H2AA3, HIST2H2AA4, HIST1H2BE, HIST1H2AD, HIST1H2BG, HIST1H2BH, HIST1H2BI, HIST1H3B, HIST1H3D, HIST1H4D, HIST1H2AM, HIST1H2AL, HIST1H4J, HIST1H3H	78	63	12782	15.6068	0.00623427	0.00312201	0.0453127
X	GOTERM_CC_FAT	GO:0032993~protein-DNA complex	7	5.26316	1.25818e-05	HIST2H2AA3, HIST2H2AA4, HIST1H2BE, HIST1H2AD, HIST1H2BG, HIST1H2BH, HIST1H2BI, PRIM2, HIST1H3B, HIST1H3D, HIST1H4D, HIST1H2AM, HIST1H2AL, HIST1H4J, HIST1H3H	78	86	12782	13.3384	0.00211153	0.00211153	0.0153179
X	REACTOME_PATHWAY	REACT_7970:Telomere Maintenance	7	5.26316	9.93219e-06	HIST2H2AA3, HIST2H2AA4, HIST1H2BE, HIST1H2AD, HIST1H2BG, HIST1H2BH, HIST1H2BI, PRIM2, HIST1H3B, HIST1H3D, HIST1H4D, HIST1H2AM, HIST1H2AL, HIST1H4J, HIST1H3H	33	56	3398	12.8712	0.000297923	0.000297923	0.00846036
X	GOTERM_BP_ALL	GO:0006334~nucleosome assembly	6	4.51128	0.000185601	HIST2H2AA3, HIST2H2AA4, HIST1H2BE, HIST1H2AD, HIST1H2BG, HIST1H2BH, HIST1H2BI, HIST1H3B, HIST1H3D, HIST1H4D, HIST1H2AM, HIST1H2AL, HIST1H4J, HIST1H3H	90	84	14116	11.2032	0.129635	0.129635	0.28201
	GOTERM_BP_ALL	GO:0030218~erythrocyte differentiation	3	2.25564	0.0300286	ID2, BPGM, TIMP1	90	43	14116	10.9426	1	0.662429	37.1154
X	GOTERM_BP_ALL	GO:0031497~chromatin assembly	6	4.51128	0.000218874	HIST2H2AA3, HIST2H2AA4, HIST1H2BE, HIST1H2AD, HIST1H2BG, HIST1H2BH, HIST1H2BI, HIST1H3B, HIST1H3D, HIST1H4D, HIST1H2AM, HIST1H2AL, HIST1H4J, HIST1H3H	90	87	14116	10.8169	0.151034	0.0786064	0.332488
X	GOTERM_BP_ALL	GO:0065004~protein-DNA complex assembly	6	4.51128	0.000270086	HIST2H2AA3, HIST2H2AA4, HIST1H2BE, HIST1H2AD, HIST1H2BG, HIST1H2BH, HIST1H2BI, HIST1H3B, HIST1H3D, HIST1H4D, HIST1H2AM, HIST1H2AL, HIST1H4J, HIST1H3H	90	91	14116	10.3414	0.182947	0.0651326	0.410134
X	GOTERM_BP_ALL	GO:0034728~nucleosome organization	6	4.51128	0.000298872	HIST2H2AA3, HIST2H2AA4, HIST1H2BE, HIST1H2AD, HIST1H2BG, HIST1H2BH, HIST1H2BI, HIST1H3B, HIST1H3D, HIST1H4D, HIST1H2AM, HIST1H2AL, HIST1H4J, HIST1H3H	90	93	14116	10.119	0.200357	0.0543639	0.453753
	GOTERM_BP_ALL	GO:0034101~erythrocyte homeostasis	3	2.25564	0.0381721	ID2, BPGM, TIMP1	90	49	14116	9.60272	1	0.646444	44.686
	GOTERM_BP_ALL	GO:0006733~oxidoreduction coenzyme metabolic process	3	2.25564	0.0425246	NAMPT, COQ3, PDSS2	90	52	14116	9.04872	1	0.649549	48.3742
X	GOTERM_BP_ALL	GO:0006323~DNA packaging	6	4.51128	0.000856056	HIST2H2AA3, HIST2H2AA4, HIST1H2BE, HIST1H2AD, HIST1H2BG, HIST1H2BH, HIST1H2BI, HIST1H3B, HIST1H3D, HIST1H4D, HIST1H2AM, HIST1H2AL, HIST1H4J, HIST1H3H	90	117	14116	8.0433	0.473026	0.120253	1.29455
	GOTERM_BP_ALL	GO:0006333~chromatin assembly or disassembly	6	4.51128	0.00123659	HIST2H2AA3, HIST2H2AA4, HIST1H2BE, HIST1H2AD, HIST1H2BG, HIST1H2BH, HIST1H2BI, HIST1H3B, HIST1H3D, HIST1H4D, HIST1H2AM, HIST1H2AL, HIST1H4J, HIST1H3H	90	127	14116	7.40997	0.603682	0.142948	1.86495
	GOTERM_MF_FAT	GO:0003729~mRNA binding	3	2.25564	0.0610747	RPL7, RBM8A, SYNCRIP	80	66	12983	7.3767	0.999997	0.923555	54.7263
	KEGG_PATHWAY	hsa05322:Systemic lupus erythematosus	6	4.51128	0.00121461	HIST2H2AA3, HIST2H2AA4, HIST1H2BE, HIST1H2AD, HIST1H2BG, HIST1H2BH, HIST1H2BI, HIST1H3B, HIST1H3D, HIST1H4D, HIST1H2AM, HIST1H2AL, HIST1H4J, HIST1H3H	43	99	5085	7.16702	0.0703254	0.0703254	1.21059
	GOTERM_BP_ALL	GO:0032446~protein modification by small protein conjugation	6	4.51128	0.00146801	SUMO3, ATG10, UBE2D3, CAND1, FBXO3, RBBP6	90	132	14116	7.12929	0.666754	0.145281	2.21034
	GOTERM_BP_ALL	GO:0009108~coenzyme biosynthetic process	3	2.25564	0.0702858	NAMPT, COQ3, PDSS2	90	69	14116	6.81932	1	0.770836	67.0046
	GOTERM_CC_FAT	GO:0005681~spliceosome	5	3.7594	0.0082251	RBM8A, SYNCRIP, LSM2, SF3B5, RBM17	78	132	12782	6.20726	0.750309	0.206463	9.56678
	GOTERM_CC_FAT	GO:0022626~cytosolic ribosome	3	2.25564	0.0856116	RPL7, RPS15A, RPL37	78	81	12782	6.06933	1	0.714353	66.3683
	GOTERM_BP_ALL	GO:0070647~protein modification by small protein conjugation or removal	6	4.51128	0.00339371	SUMO3, ATG10, UBE2D3, CAND1, FBXO3, RBBP6	90	160	14116	5.88167	0.921355	0.246129	5.04065
	GOTERM_BP_ALL	GO:0043122~regulation of I-kappaB kinase/NF-kappaB cascade	4	3.00752	0.03006	CARD8, PPM1A, TRIM13, NDFIP2	90	107	14116	5.86334	1	0.645737	37.1464
	GOTERM_CC_FAT	GO:0000785~chromatin	7	5.26316	0.00128344	HIST2H2AA3, HIST2H2AA4, HIST1H2BE, HIST1H2AD, HIST1H2BG, HIST1H2BH, ID2, HIST1H2BI, HIST1H3B, HIST1H3D, HIST1H4D, HIST1H2AM, HIST1H2AL, HIST1H4J, HIST1H3H	78	200	12782	5.73551	0.194068	0.05251	1.55148
	GOTERM_BP_ALL	GO:0016567~protein ubiquitination	4	3.00752	0.0393154	UBE2D3, CAND1, FBXO3, RBBP6	90	119	14116	5.27208	1	0.63214	45.6779
	REACTOME_PATHWAY	REACT_18266:Axon guidance	2	1.50376	0.373093	PTK2, COL9A3	33	49	3398	4.20284	0.999999	0.864833	98.1272
X	GOTERM_BP_ALL	GO:0006006~glucose metabolic process	4	3.00752	0.0723265	PDK1, PDK3, ALDOC, BPGM	90	153	14116	4.10051	1	0.763051	68.0894
	KEGG_PATHWAY	hsa03010:Ribosome	3	2.25564	0.160985	RPL7, RPS15A, RPL37	43	87	5085	4.07779	0.999973	0.970119	82.7794
	GOTERM_MF_FAT	GO:0016881~acid-amino acid ligase activity	5	3.7594	0.0340819	SUMO3, UBE2D3, HACE1, FBXO3, RBBP6	80	201	12983	4.037	0.999153	0.905389	35.3408
X	GOTERM_BP_ALL	GO:0051186~cofactor metabolic process	5	3.7594	0.0347656	BLVRA, NAMPT, COQ3, PDSS2, CRYZL1	90	195	14116	4.02165	1	0.638676	41.6291
	KEGG_PATHWAY	hsa00010:Glycolysis / Gluconeogenesis	2	1.50376	0.393806	ALDOC, BPGM	43	60	5085	3.94186	1	0.999452	99.3372
	GOTERM_CC_FAT	GO:0005694~chromosome	11	8.27068	0.000417635	SETDB1, HIST2H2AA3, HIST2H2AA4, HIST1H2BE, HIST1H2BG, HIST1H2AD, HIST1H2BH, SUMO3, ID2, FANCI, HIST1H2BI, PRIM2, HIST1H3B, HIST1H3D, HIST1H4D, HIST1H2AM, HIST1H2AL, HIST1H4J, HIST1H3H	78	460	12782	3.91867	0.0677716	0.023121	0.507305
	GOTERM_MF_FAT	GO:0019787~small conjugating protein ligase activity	4	3.00752	0.0804107	SUMO3, UBE2D3, FBXO3, RBBP6	80	166	12983	3.91054	1	0.913099	65.1496
	GOTERM_BP_ALL	GO:0008380~RNA splicing	7	5.26316	0.0090731	RBM8A, LSM11, SYNCRIP, QKI, LSM2, SF3B5, RBM17	90	284	14116	3.86588	0.998906	0.433421	12.9487
	GOTERM_CC_FAT	GO:0044427~chromosomal part	9	6.76692	0.00219724	HIST2H2AA3, HIST2H2AA4, HIST1H2BE, HIST1H2AD, HIST1H2BG, HIST1H2BH, SUMO3, ID2, HIST1H2BI, PRIM2, HIST1H3B, HIST1H3D, HIST1H4D, HIST1H2AM, HIST1H2AL, HIST1H4J, HIST1H3H	78	386	12782	3.82084	0.30895	0.0712434	2.64264
	KEGG_PATHWAY	hsa03040:Spliceosome	4	3.00752	0.0848375	RBM8A, LSM2, SF3B5, RBM17	43	126	5085	3.75415	0.995103	0.930024	58.871
	GOTERM_CC_FAT	GO:0031980~mitochondrial lumen	5	3.7594	0.0480037	PDK1, COQ3, ACADSB, PDK3, FARS2	78	227	12782	3.60951	0.999743	0.52826	45.0618
	GOTERM_CC_FAT	GO:0005759~mitochondrial matrix	5	3.7594	0.0480037	PDK1, COQ3, ACADSB, PDK3, FARS2	78	227	12782	3.60951	0.999743	0.52826	45.0618
	GOTERM_MF_FAT	GO:0050662~coenzyme binding	4	3.00752	0.0980175	SOAT1, ACADSB, MTRR, CRYZL1	80	181	12983	3.58646	1	0.927964	72.6703
	GOTERM_MF_FAT	GO:0016879~ligase activity, forming carbon-nitrogen bonds	5	3.7594	0.0521833	SUMO3, UBE2D3, HACE1, FBXO3, RBBP6	80	231	12983	3.51272	0.999982	0.934996	49.0296
	GOTERM_BP_ALL	GO:0034622~cellular macromolecular complex assembly	7	5.26316	0.0151941	HIST2H2AA3, HIST2H2AA4, HIST1H2BE, HIST1H2AD, HIST1H2BG, HIST1H2BH, PTK2, HIST1H2BI, HIST1H3B, HIST1H3D, HIST1H4D, HIST1H2AM, HIST1H2AL, HIST1H4J, HIST1H3H	90	318	14116	3.45255	0.999989	0.5587	20.7802
	GOTERM_BP_ALL	GO:0006397~mRNA processing	7	5.26316	0.0158448	RBM8A, LSM11, SYNCRIP, QKI, LSM2, SF3B5, RBM17	90	321	14116	3.42028	0.999994	0.549075	21.5729
	REACTOME_PATHWAY	REACT_9035:APC/C:Cdh1-mediated degradation of Skp2	2	1.50376	0.441421	PSMA2, SKP2	33	61	3398	3.37606	1	0.856468	99.2993
	GOTERM_BP_ALL	GO:0006325~chromatin organization	8	6.01504	0.00982414	SETDB1, HIST2H2AA3, HIST2H2AA4, HIST1H2BE, HIST1H2AD, HIST1H2BG, HIST1H2BH, EYA3, HIST1H2BI, HIST1H3B, HIST1H3D, HIST1H4D, HIST1H2AM, HIST1H2AL, HIST1H4J, HIST1H3H	90	378	14116	3.31946	0.999379	0.433377	13.9471
	GOTERM_BP_ALL	GO:0034621~cellular macromolecular complex subunit organization	7	5.26316	0.0252166	HIST2H2AA3, HIST2H2AA4, HIST1H2BE, HIST1H2AD, HIST1H2BG, HIST1H2BH, PTK2, HIST1H2BI, HIST1H3B, HIST1H3D, HIST1H4D, HIST1H2AM, HIST1H2AL, HIST1H4J, HIST1H3H	90	357	14116	3.07538	1	0.634127	32.1979
X	GOTERM_BP_ALL	GO:0016071~mRNA metabolic process	7	5.26316	0.0293567	RBM8A, LSM11, SYNCRIP, QKI, LSM2, SF3B5, RBM17	90	370	14116	2.96733	1	0.671882	36.4494
X	GOTERM_BP_ALL	GO:0006396~RNA processing	10	7.5188	0.00747911	RPL7, TRMT11, RBM8A, FARS2, LSM11, SYNCRIP, QKI, LSM2, SF3B5, RBM17	90	547	14116	2.86736	0.996359	0.399799	10.7937
	GOTERM_CC_FAT	GO:0030529~ribonucleoprotein complex	9	6.76692	0.0120976	RPL7, RBM8A, LSM11, SYNCRIP, RPS15A, RPL37, LSM2, SF3B5, RBM17	78	515	12782	2.86378	0.870593	0.253316	13.7735
	REACTOME_PATHWAY	REACT_1762:3' -UTR-mediated translational regulation	3	2.25564	0.270562	RPL7, RPS15A, RPL37	33	108	3398	2.86027	0.999922	0.957354	93.1943
	KEGG_PATHWAY	hsa05222:Small cell lung cancer	2	1.50376	0.504635	PTK2, SKP2	43	84	5085	2.81561	1	0.999782	99.9124
	REACTOME_PATHWAY	REACT_125:Processing of Capped Intron-Containing Pre-mRNA	3	2.25564	0.277637	RBM8A, LSM2, SF3B5	33	110	3398	2.80826	0.999942	0.91277	93.7365
	GOTERM_BP_ALL	GO:0051276~chromosome organization	8	6.01504	0.0333173	SETDB1, HIST2H2AA3, HIST2H2AA4, HIST1H2BE, HIST1H2AD, HIST1H2BG, HIST1H2BH, EYA3, HIST1H2BI, HIST1H3B, HIST1H3D, HIST1H4D, HIST1H2AM, HIST1H2AL, HIST1H4J, HIST1H3H	90	485	14116	2.58712	1	0.652184	40.2823
	KEGG_PATHWAY	hsa00240:Pyrimidine metabolism	2	1.50376	0.548565	DCTD, PRIM2	43	95	5085	2.4896	1	0.999648	99.9654
	GOTERM_BP_ALL	GO:0044262~cellular carbohydrate metabolic process	6	4.51128	0.0975014	PDK1, STT3B, COQ3, PDK3, ALDOC, BPGM	90	387	14116	2.4317	1	0.804595	79.0037
	GOTERM_BP_ALL	GO:0065003~macromolecular complex assembly	10	7.5188	0.0240615	SOAT1, HIST2H2AA3, HIST2H2AA4, HIST1H2BE, HIST1H2BG, HIST1H2AD, ALDOC, HIST1H2BH, PDSS2, PTK2, HIST1H2BI, HIST1H3B, HIST1H3D, HIST1H4D, HIST1H2AM, HIST1H2AL, HIST1H4J, HIST1H3H	90	665	14116	2.35856	1	0.679742	30.9652
X	REACTOME_PATHWAY	REACT_71:Gene Expression	8	6.01504	0.0404057	MED6, RPL7, RBM8A, FARS2, RPS15A, RPL37, LSM2, SF3B5	33	350	3398	2.35359	0.709846	0.46134	29.6256
	GOTERM_MF_FAT	GO:0003723~RNA binding	10	7.5188	0.0298456	RPL7, RBM8A, FARS2, LSM11, SYNCRIP, RPS15A, QKI, RPL37, LSM2, RBM17	80	718	12983	2.26027	0.997932	0.954526	31.683
	GOTERM_BP_ALL	GO:0043933~macromolecular complex subunit organization	10	7.5188	0.0346297	SOAT1, HIST2H2AA3, HIST2H2AA4, HIST1H2BE, HIST1H2BG, HIST1H2AD, ALDOC, HIST1H2BH, PDSS2, PTK2, HIST1H2BI, HIST1H3B, HIST1H3D, HIST1H4D, HIST1H2AM, HIST1H2AL, HIST1H4J, HIST1H3H	90	710	14116	2.20908	1	0.651629	41.504
	GOTERM_BP_ALL	GO:0043632~modification-dependent macromolecule catabolic process	8	6.01504	0.0700925	PSMA2, SUMO3, ATG10, UBE2D3, SKP2, HACE1, CAND1, FBXO3	90	574	14116	2.18599	1	0.779074	66.9
	GOTERM_BP_ALL	GO:0019941~modification-dependent protein catabolic process	8	6.01504	0.0700925	PSMA2, SUMO3, ATG10, UBE2D3, SKP2, HACE1, CAND1, FBXO3	90	574	14116	2.18599	1	0.779074	66.9
	REACTOME_PATHWAY	REACT_383:DNA Replication	2	1.50376	0.605875	PSMA2, PRIM2	33	97	3398	2.12309	1	0.938779	99.9641
	GOTERM_BP_ALL	GO:0051603~proteolysis involved in cellular protein catabolic process	8	6.01504	0.0841792	PSMA2, SUMO3, ATG10, UBE2D3, SKP2, HACE1, CAND1, FBXO3	90	600	14116	2.09126	1	0.791136	73.7598
	GOTERM_BP_ALL	GO:0044257~cellular protein catabolic process	8	6.01504	0.0859033	PSMA2, SUMO3, ATG10, UBE2D3, SKP2, HACE1, CAND1, FBXO3	90	603	14116	2.08085	1	0.790374	74.5014
	GOTERM_BP_ALL	GO:0030163~protein catabolic process	8	6.01504	0.0972941	PSMA2, SUMO3, ATG10, UBE2D3, SKP2, HACE1, CAND1, FBXO3	90	622	14116	2.01729	1	0.810703	78.9302
	REACTOME_PATHWAY	REACT_6167:Influenza Infection	3	2.25564	0.439473	RPL7, RPS15A, RPL37	33	157	3398	1.96757	1	0.885913	99.2782
	GOTERM_BP_ALL	GO:0044265~cellular macromolecule catabolic process	9	6.76692	0.0863965	PSMA2, SUMO3, ATG10, UBE2D3, RBM8A, SKP2, HACE1, CAND1, FBXO3	90	725	14116	1.94703	1	0.78478	74.7099
	KEGG_PATHWAY	hsa04722:Neurotrophin signaling pathway	2	1.50376	0.646948	PDK1, CALML5	43	124	5085	1.90735	1	0.999867	99.9971
	REACTOME_PATHWAY	REACT_17015:Metabolism of proteins	4	3.00752	0.335381	RPL7, RPS15A, PIGC, RPL37	33	217	3398	1.89806	0.999995	0.913814	96.9197
	REACTOME_PATHWAY	REACT_1505:Integration of energy metabolism	4	3.00752	0.340675	PDK1, CAB39L, PDK3, ALDOC	33	219	3398	1.88073	0.999996	0.875406	97.1225
X	GOTERM_BP_ALL	GO:0044085~cellular component biogenesis	12	9.02256	0.0495712	SOAT1, HIST2H2AA3, HIST2H2AA4, HIST1H2BE, HIST1H2BG, HIST1H2AD, ALDOC, HIST1H2BH, PEX3, PDSS2, PTK2, RPL7, HIST1H2BI, HIST1H3B, HIST1H3D, HIST1H4D, HIST1H2AM, HIST1H2AL, HIST1H4J, HIST1H3H	90	1001	14116	1.88025	1	0.684129	53.8621
	GOTERM_BP_ALL	GO:0009056~catabolic process	15	11.2782	0.0246306	ATG10, ALDOC, SKP2, HACE1, BPGM, PSMA2, BLVRA, SUMO3, UBE2D3, RBM8A, HSD17B6, CAND1, FBXO3, DRAM1, ABCC6	90	1253	14116	1.87763	1	0.666234	31.5751
	GOTERM_BP_ALL	GO:0016070~RNA metabolic process	11	8.27068	0.0705314	RPL7, TRMT11, RBM8A, FARS2, PRIM2, LSM11, SYNCRIP, QKI, LSM2, SF3B5, RBM17	90	938	14116	1.83933	1	0.763012	67.1369
	GOTERM_BP_ALL	GO:0044248~cellular catabolic process	12	9.02256	0.056646	BLVRA, PSMA2, SUMO3, ATG10, UBE2D3, RBM8A, SKP2, HACE1, CAND1, FBXO3, DRAM1, ABCC6	90	1024	14116	1.83802	1	0.712418	58.8198
	KEGG_PATHWAY	hsa04120:Ubiquitin mediated proteolysis	2	1.50376	0.683933	UBE2D3, SKP2	43	137	5085	1.72636	1	0.999823	99.999
	GOTERM_CC_FAT	GO:0043233~organelle lumen	19	14.2857	0.0210836	SETDB1, IKZF5, PDK1, ACADSB, FARS2, PDK3, SYNCRIP, RBBP6, TIMP1, MED6, COQ3, ANKRD28, FANCI, RBM8A, NARF, PRIM2, QKI, HIST1H4D, MYB, HIST1H4J	78	1820	12782	1.71075	0.972122	0.36077	22.8522
	GOTERM_CC_FAT	GO:0031974~membrane-enclosed lumen	19	14.2857	0.0252397	SETDB1, IKZF5, PDK1, ACADSB, FARS2, PDK3, SYNCRIP, RBBP6, TIMP1, MED6, COQ3, ANKRD28, FANCI, RBM8A, NARF, PRIM2, QKI, HIST1H4D, MYB, HIST1H4J	78	1856	12782	1.67757	0.986359	0.379474	26.7469
	GOTERM_CC_FAT	GO:0070013~intracellular organelle lumen	18	13.5338	0.0337176	SETDB1, IKZF5, PDK1, ACADSB, FARS2, PDK3, SYNCRIP, RBBP6, MED6, COQ3, ANKRD28, FANCI, RBM8A, NARF, PRIM2, QKI, HIST1H4D, MYB, HIST1H4J	78	1779	12782	1.65806	0.996856	0.437984	34.1379
	REACTOME_PATHWAY	REACT_578:Apoptosis	2	1.50376	0.711854	PSMA2, PTK2	33	129	3398	1.59643	1	0.955431	99.9975
	GOTERM_BP_ALL	GO:0044267~cellular protein metabolic process	21	15.7895	0.0954853	PDK1, ATG10, FARS2, PDK3, PPM1A, SKP2, HACE1, RPS15A, RPL37, RBBP6, SUMO3, PSMA2, EYA3, STT3B, UBE2D3, PTK2, RPL7, DNAJC12, PIGC, CAND1, FBXO3	90	2355	14116	1.39861	1	0.811405	78.2786
	GOTERM_CC_FAT	GO:0043228~non-membrane-bounded organelle	22	16.5414	0.086801	HIST2H2AA3, HIST2H2AA4, BBS9, ALDOC, HIST1H2AD, RPS15A, RPL37, SUMO3, PTK2, RPL7, FANCI, NARF, HIST1H2BI, PRIM2, QKI, HIST1H4D, HIST1H4J, IKZF5, SETDB1, HIST1H2BE, HIST1H2BG, HIST1H2BH, RBBP6, ID2, CNFN, HIST1H3B, HIST1H3D, HIST1H2AM, HIST1H2AL, HIST1H3H	78	2596	12782	1.38874	1	0.690697	66.8971
	GOTERM_CC_FAT	GO:0043232~intracellular non-membrane-bounded organelle	22	16.5414	0.086801	HIST2H2AA3, HIST2H2AA4, BBS9, ALDOC, HIST1H2AD, RPS15A, RPL37, SUMO3, PTK2, RPL7, FANCI, NARF, HIST1H2BI, PRIM2, QKI, HIST1H4D, HIST1H4J, IKZF5, SETDB1, HIST1H2BE, HIST1H2BG, HIST1H2BH, RBBP6, ID2, CNFN, HIST1H3B, HIST1H3D, HIST1H2AM, HIST1H2AL, HIST1H3H	78	2596	12782	1.38874	1	0.690697	66.8971
X	GOTERM_BP_ALL	GO:0044237~cellular metabolic process	56	42.1053	0.00346759	NAMPT, SYNCRIP, RBM8A, FANCI, PRIM2, PHTF2, DNAJC12, QKI, PIGC, ACYP1, LSM2, MYB, ZNF101, SKP2, EXD2, RBBP6, MTRR, EYA3, PSMA2, MED6, COQ3, TRMT11, NAB2, CAND1, ATG10, ACADSB, ALDOC, FARS2, PPM1A, RPS15A, RPL37, SF3B5, PDSS2, SUMO3, STT3B, UBE2D3, PTK2, RPL7, HSD17B6, FBXO3, AKD1, DCTD, SETDB1, SOAT1, IKZF5, PDK1, PDK3, ZNF569, HACE1, BPGM, BLVRA, LSM11, DRAM1, CRYZL1, RBM17, ABCC6	90	6636	14116	1.32358	0.925597	0.228814	5.14769
	REACTOME_PATHWAY	REACT_604:Hemostasis	3	2.25564	0.660457	PTK2, TFPI, TIMP1	33	235	3398	1.31451	1	0.947444	99.9899
	REACTOME_PATHWAY	REACT_13:Metabolism of amino acids	2	1.50376	0.79412	PSMA2, ACADSB	33	163	3398	1.26343	1	0.973936	99.9999
X	GOTERM_BP_ALL	GO:0008152~metabolic process	58	43.609	0.0376674	NAMPT, ECHDC1, SYNCRIP, RBM8A, FANCI, PRIM2, PHTF2, DNAJC12, PIGC, QKI, ACYP1, LSM2, MYB, ZNF101, SKP2, EXD2, RBBP6, MTRR, EYA3, PSMA2, MED6, COQ3, TRMT11, NAB2, CAND1, ATG10, ACADSB, ALDOC, FARS2, PPM1A, RPS15A, RPL37, SF3B5, PDSS2, SUMO3, STT3B, UBE2D3, PTK2, RPL7, HSD17B6, SDR16C5, FBXO3, AKD1, DCTD, SETDB1, SOAT1, IKZF5, PDK1, PDK3, ZNF569, HACE1, BPGM, BLVRA, LSM11, DRAM1, CRYZL1, RBM17, ABC…	90	7647	14116	1.18961	1	0.654819	44.2427
	GOTERM_BP_ALL	GO:0044238~primary metabolic process	52	39.0977	0.072412	NAMPT, SYNCRIP, RBM8A, FANCI, PRIM2, PHTF2, DNAJC12, QKI, PIGC, LSM2, MYB, ZNF101, SKP2, EXD2, RBBP6, MTRR, EYA3, PSMA2, MED6, COQ3, TRMT11, NAB2, CAND1, ACADSB, ATG10, FARS2, ALDOC, PPM1A, RPS15A, RPL37, SF3B5, PDSS2, SUMO3, STT3B, PTK2, UBE2D3, RPL7, HSD17B6, FBXO3, AKD1, SETDB1, SOAT1, IKZF5, PDK1, DCTD, PDK3, ZNF569, HACE1, BPGM, LSM11, RBM17, ABCC6	90	6923	14116	1.17809	1	0.754788	68.1341
X	GOTERM_BP_ALL	GO:0009987~cellular process	75	56.391	0.0384163	FASTKD3, NAMPT, HIST2H2AA3, HIST2H2AA4, SYNCRIP, PEX3, PDCD2, FANCI, RBM8A, HIST1H2BI, PRIM2, DNAJC12, PHTF2, PIGC, QKI, ACYP1, LSM2, MYB, ZNF101, SKP2, EXD2, RBBP6, MTRR, MED6, PSMA2, EYA3, COQ3, TRMT11, NAB2, VAMP4, KPNA5, CAND1, ATG10, ACADSB, HIST1H2AD, BBS9, ALDOC, FARS2, PPM1A, RPS15A, RPL37, SF3B5, DTNBP1, CCNG2, PDSS2, TIMP1, SUMO3, STT3B, UBE2D3, PTK2, MRS2, RPL7, HSD17B6, HIST1H4D, FBXO…	90	10541	14116	1.11596	1	0.63593	44.8992
	REACTOME_PATHWAY	REACT_152:Cell Cycle, Mitotic	3	2.25564	0.794888	PSMA2, PRIM2, SKP2	33	304	3398	1.01615	1	0.96645	99.9999
	REACTOME_PATHWAY	REACT_15380:Diabetes pathways	2	1.50376	0.940194	STT3B, ALDOC	33	285	3398	0.722594	1	0.996423	100
	KEGG_PATHWAY	hsa05200:Pathways in cancer	2	1.50376	0.939928	PTK2, SKP2	43	328	5085	0.721072	1	1	100
