# Supplementary material for: Long Chain Fatty Acyl-CoA Synthetase 4 Is a Biomarker for and Mediator of Hormone Resistance in Human Breast Cancer
Source: PLoS One. 2013 Oct 14;8(10):e77060. doi: 10.1371/journal.pone.0077060 (PMC3796543; doi:10.1371/journal.pone.0077060)
Supplement: Table S2 — Common affected pathways. An analysis of the results detailed in table S1 using methods described in the text. (XLS) [file pone.0077060.s002.xls]

## Sheet: Sheet1
TABLE S2: COMMON AFFECTED PATHWAYS
Category	Select	Category ID	Category	Count	%	PValue	Genes
GO BP	UP	GO:0008152	metabolic process	58	43.609	0.0376674	NAMPT, ECHDC1, SYNCRIP, RBM8A, FANCI, PRIM2, PHTF2, DNAJC12, PIGC, QKI, ACYP1, LSM2, MYB, ZNF101, SKP2, EXD2, RBBP6, MTRR, EYA3, PSMA2, MED6, COQ3, TRMT11, NAB2, CAND1, ATG10, ACADSB, ALDOC, FARS2, PPM1A, RPS15A, RPL37, SF3B5, PDSS2, SUMO3, STT3B, UBE2D3, PTK2, RPL7, HSD17B6, SDR16C5, FBXO3, AKD1, DCTD, SETDB1, SOAT1, IKZF5, PDK1, PDK3, ZNF569, HACE1, BPGM, BLVRA, LSM11, DRAM1, CRYZL1, RBM17, ABC…
		GO:0044085	cellular component biogenesis	12	9.02256	0.0495712	SOAT1, HIST2H2AA3, HIST2H2AA4, HIST1H2BE, HIST1H2BG, HIST1H2AD, ALDOC, HIST1H2BH, PEX3, PDSS2, PTK2, RPL7, HIST1H2BI, HIST1H3B, HIST1H3D, HIST1H4D, HIST1H2AM, HIST1H2AL, HIST1H4J, HIST1H3H
		GO:0006396	RNA processing	10	7.5188	0.00747911	RPL7, TRMT11, RBM8A, FARS2, LSM11, SYNCRIP, QKI, LSM2, SF3B5, RBM17
		GO:0006325	chromatin organization	8	6.01504	0.00982414	SETDB1, HIST2H2AA3, HIST2H2AA4, HIST1H2BE, HIST1H2AD, HIST1H2BG, HIST1H2BH, EYA3, HIST1H2BI, HIST1H3B, HIST1H3D, HIST1H4D, HIST1H2AM, HIST1H2AL, HIST1H4J, HIST1H3H
		GO:0008380	RNA splicing	7	5.26316	0.0090731	RBM8A, LSM11, SYNCRIP, QKI, LSM2, SF3B5, RBM17
		GO:0051186	cofactor metabolic process	5	3.7594	0.0347656	BLVRA, NAMPT, COQ3, PDSS2, CRYZL1
		GO:0006006	glucose metabolic process	4	3.00752	0.0723265	PDK1, PDK3, ALDOC, BPGM
		GO:0042375	quinone cofactor metabolic process	3	2.25564	0.00293055	COQ3, PDSS2, CRYZL1
	DN	GO:0007242	intracellular signaling cascade	9	12.8571	0.0801806	PGR, CAV1, USP8, RASEF, HIPK2, ATM, PIK3R1, NFATC1, NRIP1
		GO:0016310	phosphorylation	8	11.4286	0.0241969	FGFR2, HUNK, AAK1, HIPK2, CAMK2D, SIK3, ATM, PIK3R1
		GO:0012501	programmed cell death	7	10	0.0222551	EYA2, HIPK2, CLU, SH3KBP1, ATM, TAX1BP1, PHLDA1
		GO:0042127	regulation of cell proliferation	7	10	0.0634123	PGR, FGFR2, CAV1, HIPK2, CLU, CAMK2D, SOX9
		GO:0060429	epithelium development	5	7.14286	0.00906532	PGR, LAMA3, SHROOM3, FREM2, KAZ
		GO:0000904	cell morphogenesis involved in differentiation	5	7.14286	0.0115943	UCHL1, STXBP1, MYH9, SOX9, NFATC1
		GO:0030855	epithelial cell differentiation	4	5.71429	0.0133322	PGR, LAMA3, SHROOM3, KAZ
		GO:0016337	cell-cell adhesion	4	5.71429	0.0779977	FREM2, STXBP1, MYH9, SOX9
		GO:0070507	regulation of microtubule cytoskeleton organization	3	4.28571	0.0100903	CAV1, MAPT, MAP4
		GO:0051493	regulation of cytoskeleton organization	3	4.28571	0.0869096	CAV1, MAPT, MAP4
		GO:0048009	insulin-like growth factor receptor signaling pathway	2	2.85714	0.0321401	GRB10, PIK3R1
		GO:0031116	positive regulation of microtubule polymerization	2	2.85714	0.0426269	CAV1, MAPT
		GO:0019915	lipid storage	2	2.85714	0.0632676	CAV1, NRIP1
		GO:0002064	epithelial cell development	2	2.85714	0.0734238	PGR, SHROOM3
		GO:0001837	epithelial to mesenchymal transition	2	2.85714	0.0632676	SOX9, NFATC1
GO CC		GO:0000785	chromatin	7	5.26316	0.00128344	HIST2H2AA3, HIST2H2AA4, HIST1H2BE, HIST1H2AD, HIST1H2BG, HIST1H2BH, ID2, HIST1H2BI, HIST1H3B, HIST1H3D, HIST1H4D, HIST1H2AM, HIST1H2AL, HIST1H4J, HIST1H3H
		GO:0000786	nucleosome	6	4.51128	3.72242e-05	HIST2H2AA3, HIST2H2AA4, HIST1H2BE, HIST1H2AD, HIST1H2BG, HIST1H2BH, HIST1H2BI, HIST1H3B, HIST1H3D, HIST1H4D, HIST1H2AM, HIST1H2AL, HIST1H4J, HIST1H3H
		GO:0005681	spliceosome	5	3.7594	0.0082251	RBM8A, SYNCRIP, LSM2, SF3B5, RBM17
	DN	GO:0043232	intracellular non-membrane-bounded organelle	24	34.2857	4.12716e-06	CTTNBP2NL, SHROOM3, UCHL1, KAZ, LRRCC1, KIF16B, MYH9, SOX9, RBBP6, ATM, MPRIP, SLC1A4, ACTR2, KIAA0020, PHF2, CEP68, MAPT, HIPK2, SH3KBP1, MAP4, TRIP11, FILIP1L, PHLDA1, SUV420H1
		GO:0005856	cytoskeleton	17	24.2857	9.67373e-06	CTTNBP2NL, SHROOM3, LRRCC1, KAZ, KIF16B, MYH9, ATM, MPRIP, SLC1A4, ACTR2, MAPT, CEP68, HIPK2, SH3KBP1, MAP4, TRIP11, FILIP1L
		GO:0015630	microtubule cytoskeleton	9	12.8571	0.000581597	SHROOM3, CEP68, MAPT, HIPK2, LRRCC1, MAP4, KIF16B, MYH9, ATM
		GO:0070161	anchoring junction	6	8.57143	0.000329012	CAV1, LAMA3, SHROOM3, KAZ, SH3KBP1, MYH9
		GO:0005912	adherens junction	5	7.14286	0.00210574	CAV1, LAMA3, SHROOM3, SH3KBP1, MYH9
		GO:0015629	actin cytoskeleton	4	5.71429	0.0685326	CTTNBP2NL, ACTR2, MYH9, FILIP1L
		GO:0005925	focal adhesion	3	4.28571	0.0500004	CAV1, LAMA3, SH3KBP1
GO MF	DN	GO:0004672	protein kinase activity	7	10	0.0212923	FGFR2, HUNK, AAK1, HIPK2, CAMK2D, SIK3, ATM
		GO:0004674	protein serine/threonine kinase activity	6	8.57143	0.019063	HUNK, AAK1, HIPK2, CAMK2D, SIK3, ATM
KEGG	UP	hsa00010	Glycolysis / Gluconeogenesis	2	1.50376	0.393806	ALDOC, BPGM
	DN	hsa04810	Regulation of actin cytoskeleton	3	4.28571	0.206259	FGFR2, MYH9, PIK3R1
		hsa04510	Focal adhesion	3	4.28571	0.186048	CAV1, LAMA3, PIK3R1
		hsa04210	Apoptosis	2	2.85714	0.292343	ATM, PIK3R1
		hsa04012	ErbB signaling pathway	2	2.85714	0.292343	CAMK2D, PIK3R1
		hsa04512	ECM-receptor interaction	2	2.85714	0.283783	LAMA3, SDC2
		hsa04010	MAPK signaling pathway	2	2.85714	0.660676	FGFR2, MAPT
REACTOME	UP	REACT_71	Gene Expression	8	6.01504	0.0404057	MED6, RPL7, RBM8A, FARS2, RPS15A, RPL37, LSM2, SF3B5
		REACT_7970	Telomere Maintenance	7	5.26316	9.93219e-06	HIST2H2AA3, HIST2H2AA4, HIST1H2BE, HIST1H2AD, HIST1H2BG, HIST1H2BH, HIST1H2BI, PRIM2, HIST1H3B, HIST1H3D, HIST1H4D, HIST1H2AM, HIST1H2AL, HIST1H4J, HIST1H3H
		REACT_152	Cell Cycle, Mitotic	3	2.25564	0.794888	PSMA2, PRIM2, SKP2
		REACT_383	DNA Replication	2	1.50376	0.605875	PSMA2, PRIM2
	DN	REACT_9417	Signaling by EGFR	2	2.85714	0.130179	SH3KBP1, PIK3R1
